# Supplementary material for: LRRC8A critically regulates myofibroblast phenotypes and fibrotic remodeling following myocardial infarction
Source: Theranostics. 2022 Jul 27;12(13):5824–35. doi: 10.7150/thno.75200 (PMC9373806; doi:10.7150/thno.75200)
Supplement: Supplementary file 2 [file thnov12p5824s2.csv]

ENSEMBL	SYMBOL	ENTREZID	baseMean	log2FoldChange	lfcSE	pvalue	padj	Ad-Control#1_raw counts	Ad-Control#2_raw counts	Ad-Control#3_raw counts	Ad-Lrrc8a siRNA#1_raw counts	Ad-Lrrc8a siRNA#2_raw counts	Ad-Lrrc8a siRNA#3_raw counts	Significance
ENSRNOG00000002460	Serpinb2	60325	14945.02128	-6.922920346	0.114013239	0	0	30471	28957	23457	297	283	215	downregulated
ENSRNOG00000015036	Ccn2	64032	17836.53129	3.327510592	0.085688939	0	0	2681	3298	3038	41290	29774	34959	upregulated
ENSRNOG00000013946	Rnf149	363222	5113.316174	-2.28631488	0.07103152	2.28E-228	1.12E-224	7843	8496	7425	2227	1798	1651	downregulated
ENSRNOG00000018225	Tp53inp2	362246	8872.886671	-2.375865139	0.079938316	2.96E-195	1.09E-191	14422	14876	12357	3351	3094	2852	downregulated
ENSRNOG00000004575	Il1a	24493	1253.788903	-4.072336549	0.137104602	3.79E-195	1.12E-191	2404	2447	1779	160	167	128	downregulated
ENSRNOG00000012442	Cemip	308797	3558.458588	2.524252707	0.085947987	8.92E-191	2.20E-187	915	995	1026	7182	5888	6658	upregulated
ENSRNOG00000058039	Acta2	81633	8194.954806	2.875843258	0.104162518	6.71E-169	1.42E-165	1582	1832	2056	16449	14064	16308	upregulated
ENSRNOG00000005695	Mgp	25333	48008.8866	-2.904731881	0.106479837	4.91E-165	9.07E-162	81042	85912	70310	11385	13125	11801	downregulated
ENSRNOG00000001302	Adora2a	25369	737.5144618	-4.093747241	0.153185201	1.80E-158	2.95E-155	1449	1334	1112	96	102	66	downregulated
ENSRNOG00000023148	Col11a1	25654	5337.795411	2.305457193	0.088028642	2.92E-152	4.31E-149	1609	1692	1702	10256	8546	10044	upregulated
ENSRNOG00000012098	Adcyap1r1	24167	596.8697585	-4.354367713	0.166981073	1.51E-151	2.03E-148	1104	1103	974	43	70	65	downregulated
ENSRNOG00000017307	Prss23	308807	3281.914919	2.048301558	0.078541146	5.27E-151	6.50E-148	1182	1236	1145	6711	5011	5558	upregulated
ENSRNOG00000046452	Fcgr2b	289211	4983.981069	-2.69115784	0.103758231	1.76E-149	2.00E-146	8265	8596	7309	1879	1370	1130	downregulated
ENSRNOG00000008376	Slc2a3	25551	2704.286021	-3.236411505	0.126495681	1.85E-145	1.96E-142	5114	4915	3661	690	564	438	downregulated
ENSRNOG00000010183	Gask1b	310540	4075.845347	3.070575152	0.120154343	4.97E-145	4.90E-142	644	827	943	8397	6986	8276	upregulated
ENSRNOG00000016866	Fhl2	63839	627.9615928	3.020534997	0.12062746	1.80E-139	1.66E-136	124	123	136	1438	1118	1103	upregulated
ENSRNOG00000018184	Tpm1	24851	4752.694639	1.980839876	0.079306732	4.44E-139	3.86E-136	1732	1846	1770	8809	7476	8376	upregulated
ENSRNOG00000010513	Tfpi2	286926	2475.69672	-3.174044177	0.127408772	4.91E-138	4.04E-135	4073	4330	4073	752	492	380	downregulated
ENSRNOG00000004972	Upp1	289801	2707.705761	-2.450484351	0.098430875	6.69E-138	5.20E-135	4444	4458	3909	1076	932	721	downregulated
ENSRNOG00000013934	Dennd2b	308944	1050.891979	2.357114325	0.095613437	2.88E-135	2.13E-132	297	331	328	2105	1751	1872	upregulated
ENSRNOG00000060773	Sertad4	360899	686.6305736	2.713100859	0.11063767	7.74E-134	5.45E-131	153	181	172	1441	1194	1249	upregulated
ENSRNOG00000029212	Vcan	114122	38743.72067	-1.811363011	0.074586396	1.93E-131	1.30E-128	56790	59086	52940	20122	19195	16397	downregulated
ENSRNOG00000018694	Lipg	291437	695.0597602	-2.755258175	0.114626701	7.19E-129	4.63E-126	1167	1122	1094	204	201	175	downregulated
ENSRNOG00000011016	Slc7a2	64554	7422.497057	-2.644725816	0.110938172	8.31E-127	5.12E-124	12594	12908	10345	2196	2478	1919	downregulated
ENSRNOG00000016541	Enc1	294674	3130.829386	-3.139638983	0.132022887	3.37E-126	1.99E-123	6070	5766	3917	789	605	674	downregulated
ENSRNOG00000057451	Itga5	315346	11326.61815	-2.296958168	0.097366897	3.94E-124	2.24E-121	18604	19399	14755	4296	4241	3835	downregulated
ENSRNOG00000016571	Ngf	310738	769.3720232	-3.047550603	0.130382141	5.10E-122	2.79E-119	1398	1320	1121	193	197	147	downregulated
ENSRNOG00000000827	Ier3	294235	5918.4487	-2.494134372	0.10691861	1.66E-121	8.78E-119	10376	9925	7837	2196	1991	1608	downregulated
ENSRNOG00000059947	Sdc1	25216	7137.745937	-1.844382535	0.079404351	2.00E-120	1.02E-117	10503	11540	9264	4028	3051	3062	downregulated
ENSRNOG00000012278	Fgf10	25443	1040.868758	-3.099572823	0.133450295	2.13E-120	1.05E-117	1976	1720	1513	303	188	218	downregulated
ENSRNOG00000055564	RGD1564664	499839	336.4775611	-4.861400366	0.210247188	4.65E-119	2.22E-116	584	700	541	24	22	26	downregulated
ENSRNOG00000018567	Slc20a1	81826	6757.225285	-2.523272714	0.109596959	2.07E-118	9.58E-116	11308	11637	9300	2027	2236	2166	downregulated
ENSRNOG00000056219	Olr1	140914	14806.56929	-1.727570372	0.07509724	3.65E-118	1.64E-115	20486	22914	20329	7758	7678	6787	downregulated
ENSRNOG00000002810	Gfpt2	360518	8203.156306	-2.747719282	0.120057011	4.39E-117	1.91E-114	14893	13971	11097	2901	2282	1764	downregulated
ENSRNOG00000004699	Fibin	499856	2193.80956	1.833735864	0.080630823	1.74E-115	7.34E-113	887	991	805	4061	3536	3561	upregulated
ENSRNOG00000013481	Cdh11	84407	2320.942808	1.796994638	0.079138794	3.86E-115	1.59E-112	904	1010	978	4194	3694	3835	upregulated
ENSRNOG00000008336	Tnfrsf11b	25341	8708.400068	-1.94538084	0.087362934	6.90E-111	2.76E-108	12980	13275	12433	4634	3949	3127	downregulated
ENSRNOG00000009963	Ctps1	313560	1226.366996	1.917528291	0.086430049	4.77E-110	1.85E-107	478	484	468	2449	1926	1965	upregulated
ENSRNOG00000004284	Btg1	29618	5746.220177	-1.829586701	0.082527567	6.60E-110	2.50E-107	8800	8834	7476	3191	2651	2377	downregulated
ENSRNOG00000024346	Plet1	363060	577.5806763	-6.9864012	0.316481277	5.56E-108	2.06E-105	1254	1227	732	14	6	9	downregulated
ENSRNOG00000051671	Herc1	315771	6484.834778	-1.748280835	0.08007338	1.07E-106	3.87E-104	9128	9708	9139	3431	3391	2817	downregulated
ENSRNOG00000050152	Chsy3	291577	1108.176031	-2.920188744	0.134409342	5.15E-106	1.82E-103	1792	2015	1679	233	301	292	downregulated
ENSRNOG00000003613	Mid1	54252	486.5335457	2.740897395	0.126146817	1.01E-105	3.48E-103	104	126	122	1006	871	880	upregulated
ENSRNOG00000029141	Trabd2b	689914	577.6837043	2.781737252	0.128348331	2.68E-105	9.01E-103	141	135	131	1147	1001	1127	upregulated
ENSRNOG00000010775	Arrdc4	293019	1670.483202	-2.19575681	0.101540102	1.01E-104	3.31E-102	2606	2797	2285	811	618	526	downregulated
ENSRNOG00000006094	Cd44	25406	10767.26101	-2.212562455	0.102554339	2.34E-104	7.52E-102	17368	17823	14429	4062	4449	3793	downregulated
ENSRNOG00000002946	Socs3	89829	1802.353469	-2.434740257	0.112853008	2.52E-104	7.92E-102	3043	2864	2600	729	637	466	downregulated
ENSRNOG00000009730	Cyp7b1	25429	4254.198342	-2.398483075	0.111261752	3.16E-104	9.73E-102	6720	7411	5922	1416	1652	1295	downregulated
ENSRNOG00000001304	Bcr	309696	1600.253067	-2.008895879	0.093541495	2.30E-103	6.93E-101	2502	2484	2188	759	709	598	downregulated
ENSRNOG00000009037	Sulf1	171396	9684.618949	-2.150329805	0.100159478	2.54E-103	7.53E-101	15184	15461	13612	5079	3476	3126	downregulated
ENSRNOG00000006320	Ptges	59103	3280.613759	-7.002448823	0.326783188	4.76E-103	1.38E-100	7144	6395	4665	66	66	31	downregulated
ENSRNOG00000007284	Slc2a1	24778	8331.460796	-2.681266439	0.125295652	9.43E-103	2.68E-100	15895	14179	10268	2789	2403	2099	downregulated
ENSRNOG00000028774	Vgll3	498038	484.1625358	3.70658577	0.175348201	2.19E-100	5.99E-98	58	47	85	1119	825	991	upregulated
ENSRNOG00000005905	Pde4b	24626	2658.567374	-2.481636299	0.117631936	6.94E-100	1.87E-97	4611	4404	3609	1146	803	694	downregulated
ENSRNOG00000007457	Serping1	295703	13814.70082	-2.22431624	0.105627994	1.49E-99	3.93E-97	20713	22755	20302	6891	5100	3973	downregulated
ENSRNOG00000008116	Plpp3	192270	4016.946458	-2.346538807	0.111592183	2.58E-99	6.70E-97	6715	6384	5678	1383	1592	1271	downregulated
ENSRNOG00000002926	Uap1	498272	2215.23123	-2.337435736	0.111266214	4.38E-99	1.12E-96	3802	3789	2775	911	749	716	downregulated
ENSRNOG00000011895	LOC691143	691143	1518.386181	-2.81370973	0.134476465	2.56E-98	6.42E-96	2828	2468	2135	516	416	301	downregulated
ENSRNOG00000053272	Chi3l1	89824	993.0634218	-2.855050103	0.137019044	1.88E-97	4.64E-95	1752	1719	1416	353	248	188	downregulated
ENSRNOG00000004854	Has2	25694	2141.298993	-2.876760233	0.139614773	1.34E-95	3.26E-93	3775	3807	2976	470	628	539	downregulated
ENSRNOG00000031890	Ncam1	24586	4784.175679	1.600348591	0.077743853	3.25E-95	7.74E-93	2000	2256	2353	8599	7606	7248	upregulated
ENSRNOG00000011631	Fst	24373	1434.359844	-2.378771401	0.115754481	5.17E-95	1.21E-92	2504	2299	1926	505	513	473	downregulated
ENSRNOG00000002436	Mmd	303439	809.2696642	-2.481565328	0.120897974	1.28E-94	2.95E-92	1334	1369	1144	351	226	226	downregulated
ENSRNOG00000008061	Nuak1	299694	1069.737959	2.512629588	0.123327747	1.99E-93	4.53E-91	264	268	352	2167	1776	1985	upregulated
ENSRNOG00000060775	Lmo7	361084	438.28701	2.787938705	0.137942953	7.19E-92	1.61E-89	99	113	96	938	719	841	upregulated
ENSRNOG00000008736	Slamf8	289237	1903.757119	-1.588756131	0.078855755	3.16E-91	6.98E-89	2456	2944	2613	1127	1013	943	downregulated
ENSRNOG00000001843	Bcl6	303836	1646.454875	-2.210019741	0.110077626	8.69E-91	1.89E-88	2769	2552	2250	652	676	561	downregulated
ENSRNOG00000009079	Prkar2b	24679	1250.006977	-2.197897723	0.109919449	5.43E-90	1.16E-87	2035	2102	1618	588	456	413	downregulated
ENSRNOG00000007810	Gdf6	252834	353.4479661	2.883187673	0.145279374	1.10E-88	2.33E-86	71	79	84	766	624	642	upregulated
ENSRNOG00000021614	Kmt2e	311968	6535.160852	-1.728258656	0.087280526	1.21E-88	2.51E-86	9846	10013	8271	3408	3287	3090	downregulated
ENSRNOG00000009470	Flnb	306204	1781.171148	2.250006685	0.11360518	2.37E-88	4.87E-86	544	548	626	3302	2815	3431	upregulated
ENSRNOG00000021220	Cpxm1	296156	1076.208981	-2.869814907	0.145152769	3.44E-88	6.98E-86	1876	1838	1585	297	341	198	downregulated
ENSRNOG00000008937	Csrp1	29276	3895.798683	1.385164644	0.070030618	7.10E-88	1.42E-85	1904	2063	2049	7015	5575	5813	upregulated
ENSRNOG00000020129	Cdh3	116777	322.6779014	3.828802857	0.194036647	9.89E-88	1.95E-85	40	31	46	800	527	649	upregulated
ENSRNOG00000049351	Nat8l	289727	690.819965	-2.496618563	0.126743845	1.35E-87	2.63E-85	1012	1074	1194	218	240	211	downregulated
ENSRNOG00000025184	Prss35	315866	534.2558223	2.827372232	0.143471476	1.45E-87	2.79E-85	114	130	122	1006	922	1103	upregulated
ENSRNOG00000025895	Cavin2	316384	310.9993592	4.739784418	0.241686955	2.69E-86	5.09E-84	20	28	14	884	507	590	upregulated
ENSRNOG00000010718	Gpr153	619550	1809.89612	-2.421956386	0.123853142	2.99E-86	5.60E-84	3042	3040	2464	751	651	452	downregulated
ENSRNOG00000006723	Itga11	315744	2204.879684	2.031714228	0.104559008	3.51E-85	6.49E-83	776	730	897	4474	3363	3747	upregulated
ENSRNOG00000010765	Vcl	305679	3463.278861	1.644600836	0.084706448	6.28E-85	1.15E-82	1502	1597	1575	6101	5107	5858	upregulated
ENSRNOG00000019305	Sh3tc2	307393	378.2852373	2.75413835	0.142668257	4.40E-84	7.94E-82	79	98	94	763	670	710	upregulated
ENSRNOG00000015495	Slc25a37	306000	2234.461446	-2.092344244	0.108474619	5.16E-84	9.19E-82	3524	3565	3047	889	1007	835	downregulated
ENSRNOG00000019996	Slc16a1	25027	2397.273547	-1.589539114	0.082367321	5.91E-84	1.04E-81	3460	3597	3026	1512	1235	1146	downregulated
ENSRNOG00000036814	Atp6v0a1	29757	3297.846994	-1.523477307	0.079082531	1.28E-83	2.22E-81	4535	4973	4208	2009	1880	1633	downregulated
ENSRNOG00000032626	Mmp3	171045	3850.564975	-6.32415066	0.329148476	1.34E-83	2.31E-81	8512	7604	5163	90	130	79	downregulated
ENSRNOG00000007905	Itga7	81008	712.4970785	-3.006805347	0.157106565	5.43E-83	9.22E-81	1288	1245	1013	137	181	184	downregulated
ENSRNOG00000016164	Fcrl2	310694	1342.102967	1.945962682	0.101537915	6.76E-83	1.14E-80	466	553	521	2331	2222	2355	upregulated
ENSRNOG00000021318	Epas1	29452	6528.353803	-1.831436697	0.095827424	1.93E-82	3.21E-80	10225	9426	8844	3676	3133	2521	downregulated
ENSRNOG00000000081	Antxr2	305633	2188.064766	-1.987609162	0.104353497	5.67E-82	9.32E-80	3430	3482	2877	951	1019	870	downregulated
ENSRNOG00000021276	Bmp2	29373	264.997495	-3.286742057	0.172574332	7.04E-82	1.14E-79	408	491	449	60	58	41	downregulated
ENSRNOG00000056756	Actn1	81634	5144.94821	1.475025879	0.077507521	7.34E-82	1.18E-79	2458	2658	2465	8630	7647	8316	upregulated
ENSRNOG00000005447	Ypel2	360590	938.8948229	-1.97481594	0.10391173	1.28E-81	2.02E-79	1497	1430	1261	442	403	387	downregulated
ENSRNOG00000017720	Mxd1	362391	2836.634744	-2.479276008	0.130547164	1.27E-81	2.02E-79	5014	4764	3692	853	1019	889	downregulated
ENSRNOG00000039668	Col8a1	304021	2423.755521	1.917501269	0.100989879	1.87E-81	2.91E-79	901	962	958	4256	3715	4459	upregulated
ENSRNOG00000014153	Lhfpl6	499615	1713.770887	1.693613971	0.089352925	4.45E-81	6.85E-79	694	817	746	3435	2454	2694	upregulated
ENSRNOG00000026805	Csf2	116630	276.0804817	-5.84031381	0.308311441	9.73E-81	1.48E-78	579	532	406	5	13	12	downregulated
ENSRNOG00000005660	Fam110c	500638	237.1648884	-3.943344021	0.2096728	6.95E-80	1.04E-77	435	469	345	33	34	26	downregulated
ENSRNOG00000029735	Pid1	501174	1108.455245	1.739906328	0.092779586	2.08E-79	3.07E-77	434	498	491	2167	1647	1767	upregulated
ENSRNOG00000004089	Enpp2	84050	7640.872034	-2.0241759	0.108471545	9.04E-79	1.32E-76	11074	12422	10895	4096	3353	2406	downregulated
ENSRNOG00000012956	Tgm2	56083	7787.746558	-2.089856036	0.112210897	1.58E-78	2.29E-76	12154	12335	10836	4231	3080	2398	downregulated
ENSRNOG00000019048	Sod2	24787	33260.04905	-1.632048332	0.087592103	1.91E-78	2.75E-76	46125	50085	44709	21184	17782	13993	downregulated
ENSRNOG00000004290	Grb10	498416	2859.474418	1.349857594	0.072441504	2.45E-78	3.49E-76	1490	1506	1493	4885	4277	4219	upregulated
ENSRNOG00000009636	Scrn1	502776	350.6694881	3.244307398	0.174728915	6.42E-78	9.04E-76	42	84	60	725	639	698	upregulated
ENSRNOG00000010233	Cald1	25687	12768.20839	1.395843638	0.075172161	8.29E-78	1.16E-75	6002	6986	6633	22136	17968	20179	upregulated
ENSRNOG00000042980	Adam19	303068	2639.495894	1.290061693	0.069481666	9.40E-78	1.30E-75	1394	1464	1414	4698	3809	3740	upregulated
ENSRNOG00000006116	Hk2	25059	4451.007072	-1.413806303	0.076413832	2.67E-77	3.65E-75	6097	6589	5458	2984	2592	2324	downregulated
ENSRNOG00000057443	Nos2	24599	4107.970059	-7.861712481	0.42617148	3.01E-77	4.08E-75	9867	8759	4297	41	44	26	downregulated
ENSRNOG00000003300	Btg2	29619	658.4668976	-2.641837284	0.143240566	3.56E-77	4.79E-75	1204	1079	891	190	213	181	downregulated
ENSRNOG00000048914	Traf1	687813	522.4994801	-2.275318385	0.124008665	2.80E-76	3.74E-74	813	840	772	213	211	155	downregulated
ENSRNOG00000010278	Il6	24498	1983.602247	-4.444151587	0.243932567	2.19E-75	2.90E-73	4382	3556	2659	225	193	143	downregulated
ENSRNOG00000012886	Maff	366960	664.5507624	-1.876743674	0.10304159	3.61E-75	4.73E-73	912	1056	960	325	306	289	downregulated
ENSRNOG00000016388	Sphkap	316561	251.3142996	4.365978888	0.239515902	4.55E-75	5.90E-73	30	22	12	681	448	451	upregulated
ENSRNOG00000008758	Tspan18	311210	504.6481013	3.337273251	0.18369173	6.77E-75	8.70E-73	97	82	72	1447	781	824	upregulated
ENSRNOG00000010666	Ccn5	29576	2645.592097	2.204866276	0.121599651	1.47E-74	1.88E-72	720	884	1015	6072	3967	4281	upregulated
ENSRNOG00000010079	Ca3	54232	485.021798	2.806787802	0.155090117	2.26E-74	2.86E-72	121	101	113	934	800	1016	upregulated
ENSRNOG00000051854	Enpep	64017	765.071204	-1.890505875	0.10438588	2.30E-74	2.88E-72	1136	1149	1087	377	312	362	downregulated
ENSRNOG00000004649	Il1b	24494	4111.178755	-4.150337226	0.229817991	3.73E-74	4.64E-72	8581	8008	5220	505	508	390	downregulated
ENSRNOG00000046327	Rbpj	679028	7715.841656	-1.316640423	0.072735363	4.34E-74	5.35E-72	10397	11077	9382	5455	4716	4211	downregulated
ENSRNOG00000013641	Myo7a	266714	802.2288284	2.035469141	0.112919417	1.11E-73	1.36E-71	273	317	285	1391	1377	1411	upregulated
ENSRNOG00000018824	Slc7a5	50719	4096.258782	1.898271783	0.10528651	1.32E-73	1.60E-71	1497	1572	1746	6776	6970	7143	upregulated
ENSRNOG00000020652	Tgfb1	59086	4884.843002	-1.308249652	0.072618673	2.14E-73	2.57E-71	6458	6947	6091	3212	2935	2952	downregulated
ENSRNOG00000042838	Junb	24517	6856.756786	-1.853766782	0.103069538	2.25E-73	2.69E-71	10858	10658	8573	3202	3334	3033	downregulated
ENSRNOG00000029792	Ogn	291015	1242.673039	1.58792706	0.088309478	3.50E-73	4.14E-71	582	613	534	2380	1809	1914	upregulated
ENSRNOG00000008292	Hif1a	29560	14547.63959	-1.846469259	0.10283477	4.07E-73	4.78E-71	23642	22367	17740	8237	6598	5789	downregulated
ENSRNOG00000047606	Bcl2a1	170929	1908.403993	-1.828070097	0.101996389	7.82E-73	9.11E-71	2954	2962	2429	1129	776	831	downregulated
ENSRNOG00000032922	Dclk1	83825	1807.512558	1.594242279	0.089337869	3.32E-72	3.83E-70	762	871	871	3113	2765	2950	upregulated
ENSRNOG00000023005	LOC681325	681325	1168.620511	-1.880031149	0.105398988	3.50E-72	4.01E-70	1480	1887	1790	616	554	451	downregulated
ENSRNOG00000016678	Angptl2	171100	993.3890955	1.604427102	0.090175613	9.90E-72	1.13E-69	427	505	439	1815	1497	1566	upregulated
ENSRNOG00000011913	Cp	24268	9285.816349	-1.249007039	0.070241536	1.72E-71	1.94E-69	11649	13049	11924	6220	5917	5665	downregulated
ENSRNOG00000005261	Fbxl5	305424	5047.130388	-1.533629846	0.086645511	5.05E-71	5.66E-69	7309	7207	6485	3406	2714	2338	downregulated
ENSRNOG00000033433	Csrnp1	363165	967.7680809	-1.935462586	0.109625876	7.38E-71	8.21E-69	1468	1456	1368	416	448	426	downregulated
ENSRNOG00000012274	Ddi2	313668	2629.836964	-1.399873714	0.079197836	8.64E-71	9.53E-69	3718	3682	3276	1753	1519	1423	downregulated
ENSRNOG00000014683	Il1rl2	171106	785.7445243	2.011051617	0.114419681	3.54E-70	3.87E-68	281	293	294	1690	1134	1310	upregulated
ENSRNOG00000010235	Pkig	266709	1262.850305	1.855292174	0.105700491	5.45E-70	5.93E-68	466	498	555	2340	1898	2205	upregulated
ENSRNOG00000012473	Cflar	117279	1975.459226	-2.077172761	0.118449946	5.71E-70	6.16E-68	3040	3102	2800	730	895	797	downregulated
ENSRNOG00000010524	Cryab	25420	2084.184377	1.767469683	0.10142385	5.28E-69	5.66E-67	731	947	958	3892	3122	3493	upregulated
ENSRNOG00000008680	Loxl1	315714	2791.850275	1.460193546	0.083922367	1.07E-68	1.13E-66	1338	1370	1433	4762	4109	4451	upregulated
ENSRNOG00000032844	RT1-Da	294269	220.7330314	-4.770543119	0.274052669	1.25E-68	1.32E-66	450	451	293	18	22	10	downregulated
ENSRNOG00000004610	Lum	81682	8393.496702	-1.806063598	0.104054991	1.59E-68	1.67E-66	12631	13224	10744	4597	4345	3179	downregulated
ENSRNOG00000019824	Ell	306347	1096.755079	-1.762929314	0.101566397	1.79E-68	1.86E-66	1698	1653	1394	628	516	478	downregulated
ENSRNOG00000012512	Nexn	246172	357.2080523	2.593216492	0.149867851	3.59E-68	3.71E-66	86	87	108	781	577	647	upregulated
ENSRNOG00000008487	Amotl2	65157	2475.199246	1.659175183	0.095812302	3.81E-68	3.91E-66	963	1124	1225	4563	3672	4030	upregulated
ENSRNOG00000019550	Slc11a2	25715	3556.479088	-1.743715615	0.101218374	1.64E-67	1.67E-65	5207	5410	4728	1843	1961	1480	downregulated
ENSRNOG00000004019	Phlda1	29380	1480.06992	-2.309247055	0.134525096	3.45E-67	3.49E-65	2731	2329	1829	544	543	511	downregulated
ENSRNOG00000043098	Mt2A	689415	2349.896082	-2.202495992	0.128472113	5.04E-67	5.07E-65	3542	3805	3469	774	1036	866	downregulated
ENSRNOG00000028713	Acvrl1	25237	2069.112263	-1.26991991	0.074189435	1.76E-66	1.76E-64	2709	2825	2656	1542	1237	1173	downregulated
ENSRNOG00000039559	Fam219a	691024	938.670008	-1.86828259	0.109549672	2.73E-66	2.71E-64	1403	1461	1264	431	469	400	downregulated
ENSRNOG00000057153	Pla1a	85311	1783.685632	-1.824936131	0.107014686	3.01E-66	2.97E-64	2611	2813	2375	852	945	734	downregulated
ENSRNOG00000026060	Arsi	307404	485.1732253	2.195254439	0.128781652	3.18E-66	3.12E-64	157	153	172	1005	743	856	upregulated
ENSRNOG00000042668	Msrb3	680036	1502.926084	1.545444396	0.090731335	5.68E-66	5.53E-64	645	781	712	2532	2343	2399	upregulated
ENSRNOG00000008246	Emilin1	298845	12115.85497	-1.35822068	0.079852296	1.09E-65	1.05E-63	17027	17248	14550	8173	7393	6514	downregulated
ENSRNOG00000002215	Mylk	288057	1612.553975	1.480804821	0.087248397	1.67E-65	1.61E-63	778	844	748	2672	2511	2529	upregulated
ENSRNOG00000002041	Boc	360715	1156.656102	-2.319747984	0.137103571	2.61E-65	2.49E-63	2096	1920	1384	509	378	367	downregulated
ENSRNOG00000010840	Adamtsl3	308787	881.1126636	2.387651163	0.141789614	9.01E-65	8.54E-63	247	234	300	1490	1614	1671	upregulated
ENSRNOG00000004488	Bdkrb1	81509	529.3161807	-2.724862865	0.162175023	1.27E-64	1.20E-62	965	872	734	125	158	160	downregulated
ENSRNOG00000009832	Slc39a14	306009	10162.56061	-1.495822984	0.089074072	3.33E-64	3.12E-62	14609	14417	12977	6347	6081	4829	downregulated
ENSRNOG00000022697	Clec14a	314148	277.4159792	-2.789421404	0.167255812	1.54E-63	1.43E-61	499	456	401	86	63	77	downregulated
ENSRNOG00000026647	Cxcl16	497942	12437.94889	-1.462254315	0.08769819	2.82E-63	2.61E-61	16774	18567	15834	7266	7646	6471	downregulated
ENSRNOG00000024503	Nbas	690073	2415.305035	1.407989784	0.084611763	3.90E-63	3.58E-61	1227	1207	1241	3986	3708	3709	upregulated
ENSRNOG00000039091	Pnpla8	314075	2615.072601	-1.403650743	0.084401376	5.83E-63	5.32E-61	3639	3689	3302	1906	1436	1342	downregulated
ENSRNOG00000025209	Plxnd1	312652	3559.356045	-1.684652459	0.101604639	1.02E-62	9.27E-61	5693	5172	4330	2169	1673	1653	downregulated
ENSRNOG00000018233	Gas6	58935	3792.373971	1.710654597	0.103209828	1.38E-62	1.25E-60	1599	1941	1416	6412	5891	6539	upregulated
ENSRNOG00000013248	Wwc2	498630	1264.734039	1.607152	0.097244428	2.69E-62	2.41E-60	519	595	625	2278	1867	2062	upregulated
ENSRNOG00000003170	Nlrp3	287362	1481.56373	-1.956128737	0.1185907	3.46E-62	3.08E-60	2455	2405	1746	720	630	613	downregulated
ENSRNOG00000054524	Tnip3	689756	730.7723867	-1.978788806	0.119915129	3.56E-62	3.16E-60	947	1147	1175	397	307	259	downregulated
ENSRNOG00000004281	Cobl	305497	455.1558951	2.623180783	0.159278519	4.55E-62	4.01E-60	116	105	130	1043	653	873	upregulated
ENSRNOG00000058186	Errfi1	313729	2266.334283	-2.30628232	0.14039328	9.19E-62	8.04E-60	4246	3752	2564	906	785	769	downregulated
ENSRNOG00000028801	Gsap	311984	2716.613608	-1.40358937	0.085503032	1.97E-61	1.72E-59	3766	3996	3292	1810	1629	1401	downregulated
ENSRNOG00000020385	Fads3	286922	972.7567534	1.770267708	0.108139882	3.42E-61	2.96E-59	393	411	421	1624	1609	1642	upregulated
ENSRNOG00000053239	Clmp	286939	5391.142361	-1.402537001	0.085807208	6.47E-61	5.56E-59	7496	7771	6655	3953	3021	2694	downregulated
ENSRNOG00000016460	Clu	24854	1290.602445	-1.849488811	0.113597528	1.34E-60	1.14E-58	2003	1951	1705	733	625	467	downregulated
ENSRNOG00000014117	Hmox1	24451	7646.363691	-1.848115631	0.113853466	2.74E-60	2.32E-58	12332	12633	8631	4131	3495	3158	downregulated
ENSRNOG00000017539	Mmp9	81687	366.8010995	-2.452619472	0.151529791	5.26E-60	4.44E-58	621	651	469	139	113	114	downregulated
ENSRNOG00000013674	Megf10	291445	331.0789155	-2.71758403	0.168063375	5.82E-60	4.89E-58	620	533	454	102	80	99	downregulated
ENSRNOG00000011071	Nt5e	58813	2038.013168	-2.285383619	0.141588785	1.04E-59	8.67E-58	3731	3392	2356	914	737	603	downregulated
ENSRNOG00000014124	Nod2	291912	546.8109189	-1.986270537	0.123219178	1.51E-59	1.26E-57	868	851	726	242	244	224	downregulated
ENSRNOG00000020480	Fads1	84575	1787.945174	1.786950449	0.110691919	1.65E-59	1.37E-57	598	813	827	3144	2897	2968	upregulated
ENSRNOG00000048043	F2r	25439	1403.370732	1.450272612	0.090112017	3.64E-59	2.99E-57	696	672	722	2581	2006	2131	upregulated
ENSRNOG00000018812	Rpp25	315705	385.7884244	2.648995087	0.165017911	4.23E-59	3.45E-57	77	89	127	887	645	653	upregulated
ENSRNOG00000017164	Afap1l2	292130	180.5839684	3.438145648	0.214265424	7.26E-59	5.90E-57	29	28	27	433	317	334	upregulated
ENSRNOG00000020246	Myl9	296313	1944.040285	1.58530326	0.098826336	7.56E-59	6.11E-57	779	937	988	3424	2881	3190	upregulated
ENSRNOG00000021262	Slc23a2	50622	3083.96878	-1.421722689	0.088622956	8.37E-59	6.73E-57	4445	4426	3710	1954	1827	1648	downregulated
ENSRNOG00000011271	Mcc	307449	403.203035	2.53166393	0.158397238	1.50E-58	1.20E-56	74	128	128	884	690	679	upregulated
ENSRNOG00000024433	Fbxl7	361907	220.7313928	3.01612185	0.18883578	1.92E-58	1.52E-56	39	49	46	429	411	434	upregulated
ENSRNOG00000009919	Acod1	306127	4140.590974	-2.074198539	0.130484799	5.91E-58	4.67E-56	5631	6797	6351	2433	1550	1242	downregulated
ENSRNOG00000012817	Lrrc17	502715	189.3795394	5.661048143	0.352998685	6.39E-58	5.02E-56	2	12	6	436	399	374	upregulated
ENSRNOG00000013269	Tnfsf10	246775	451.366819	-2.283421658	0.14392147	7.83E-58	6.12E-56	742	783	576	164	161	169	downregulated
ENSRNOG00000012698	Chsy1	292999	5287.953512	-1.820456519	0.114681274	8.85E-58	6.89E-56	8304	8331	6473	2372	2589	2519	downregulated
ENSRNOG00000023376	Riok3	361293	6161.259445	-1.324644474	0.083311918	9.32E-58	7.22E-56	8654	8824	7203	4444	3632	3370	downregulated
ENSRNOG00000002749	Spag9	360600	7413.939165	-1.289153547	0.081478639	1.14E-57	8.75E-56	9853	10700	8969	4754	4578	4547	downregulated
ENSRNOG00000005053	Egln3	54702	1725.44871	-4.028395787	0.255061631	1.95E-57	1.50E-55	3373	3275	2462	251	248	140	downregulated
ENSRNOG00000011427	Hr	60563	179.3605722	-4.20909315	0.266135993	3.59E-57	2.74E-55	354	372	230	26	18	15	downregulated
ENSRNOG00000003397	Adprm	287406	1102.174184	-1.465292834	0.09286516	5.34E-57	4.05E-55	1492	1517	1519	685	652	561	downregulated
ENSRNOG00000008492	Cfap45	304984	883.5577632	-1.791181576	0.113606434	5.56E-57	4.20E-55	1314	1364	1166	518	439	332	downregulated
ENSRNOG00000005404	Rasgrp1	29434	349.3945388	-2.539628372	0.161959344	1.52E-56	1.14E-54	544	589	538	116	136	78	downregulated
ENSRNOG00000012791	Ajuba	85265	630.0356098	2.172135548	0.138576972	1.80E-56	1.35E-54	204	184	244	1195	981	1178	upregulated
ENSRNOG00000003338	Pmp22	24660	2566.399556	1.202265114	0.076591525	2.83E-56	2.10E-54	1340	1496	1498	4523	3520	3660	upregulated
ENSRNOG00000007654	Lrig3	299830	739.9993569	-1.744676042	0.111441361	2.98E-56	2.20E-54	1094	1115	984	389	396	314	downregulated
ENSRNOG00000017243	Bnip3	84480	4541.210967	-1.817422314	0.116099853	3.10E-56	2.28E-54	6758	7341	5760	2961	1869	1757	downregulated
ENSRNOG00000005711	Ptprd	313278	754.507881	1.771533131	0.113280339	3.89E-56	2.84E-54	326	289	332	1350	1188	1259	upregulated
ENSRNOG00000059968	Jak2	24514	14746.91485	-1.448676302	0.092577315	4.25E-56	3.09E-54	20617	21274	18591	9167	9269	7162	downregulated
ENSRNOG00000002763	Ulk2	303206	2211.240926	-1.27062977	0.081131363	4.46E-56	3.24E-54	2833	3028	2897	1717	1309	1205	downregulated
ENSRNOG00000009928	Bckdhb	29711	628.9530742	-1.838240687	0.117791047	6.12E-56	4.41E-54	933	1050	778	326	288	275	downregulated
ENSRNOG00000026653	Hcar2	353250	423.751018	-2.339023998	0.150304509	8.06E-56	5.78E-54	645	689	647	126	164	156	downregulated
ENSRNOG00000028390	Hhipl1	362781	599.5240577	-2.249760713	0.144639307	1.19E-55	8.47E-54	942	1137	710	246	218	208	downregulated
ENSRNOG00000001582	Bach1	304127	1316.799476	-1.502755289	0.096554103	1.50E-55	1.07E-53	1949	1827	1670	794	741	687	downregulated
ENSRNOG00000018198	Dapk1	306722	2498.351787	-1.460776262	0.094050134	2.61E-55	1.85E-53	3469	3698	3112	1770	1406	1169	downregulated
ENSRNOG00000059857	Rnd1	362993	3461.397197	-1.708452544	0.110142895	3.01E-55	2.12E-53	5108	5128	4612	2054	1898	1321	downregulated
ENSRNOG00000052745	Met	24553	345.2268871	-2.229704484	0.143863901	3.48E-55	2.44E-53	565	537	492	167	110	117	downregulated
ENSRNOG00000018526	Dlg4	29495	2371.968069	-1.452910022	0.093666096	3.55E-55	2.48E-53	3322	3421	2991	1391	1451	1253	downregulated
ENSRNOG00000016538	Itga8	364786	2485.351177	1.391182793	0.089939635	5.64E-55	3.92E-53	1355	1235	1218	4201	3621	3895	upregulated
ENSRNOG00000013742	Large1	361368	624.0216353	2.040422857	0.132233618	9.01E-55	6.22E-53	193	241	243	1048	1108	1093	upregulated
ENSRNOG00000014297	Sdc4	24771	6114.373678	-1.717931994	0.111416332	1.06E-54	7.26E-53	9644	8780	7816	2948	3310	2890	downregulated
ENSRNOG00000000488	Hmga1	117062	1418.69276	-1.392748444	0.090448867	2.21E-54	1.52E-52	2041	1954	1757	978	795	770	downregulated
ENSRNOG00000019598	Vegfa	83785	11195.00567	-1.55911323	0.101734831	5.97E-54	4.07E-52	16831	17521	12570	7227	5628	5591	downregulated
ENSRNOG00000000875	Fhl1	25177	1231.465351	1.69582451	0.110699401	6.10E-54	4.14E-52	583	511	517	2529	1716	1937	upregulated
ENSRNOG00000046366	Dmd	24907	333.7009997	2.686085183	0.175932724	9.00E-54	6.08E-52	79	70	98	663	525	689	upregulated
ENSRNOG00000012470	Zc3h12c	315658	827.5337703	-2.09866874	0.137473515	9.53E-54	6.41E-52	1140	1396	1230	298	395	308	downregulated
ENSRNOG00000057078	Ddit4	140942	4663.017944	-1.585146368	0.103824057	1.40E-53	9.35E-52	7052	6933	5616	2615	2697	2212	downregulated
ENSRNOG00000062002	Kcna3	29731	458.9130739	-2.011286962	0.131833179	1.40E-53	9.35E-52	745	695	619	230	200	161	downregulated
ENSRNOG00000004226	Irak3	314870	3191.392414	-1.314520235	0.086006209	1.46E-53	9.67E-52	4051	4424	4279	2372	1978	1618	downregulated
ENSRNOG00000048449	Itgb3	29302	1009.695294	-2.265869332	0.148784543	1.62E-53	1.07E-51	1859	1605	1215	357	375	380	downregulated
ENSRNOG00000006646	Vopp1	362374	1397.404201	-1.228797796	0.080451916	1.92E-53	1.26E-51	1840	1922	1726	1042	828	848	downregulated
ENSRNOG00000021125	Prdx5	113898	7224.161443	-1.486853963	0.097639853	2.89E-53	1.89E-51	9955	10771	9141	5407	3490	3555	downregulated
ENSRNOG00000007390	Nfkbia	25493	3717.355138	-1.773019242	0.117039571	7.39E-53	4.81E-51	5952	5508	4643	1804	2018	1590	downregulated
ENSRNOG00000010457	Vash1	503052	973.0233099	-1.634008114	0.107994411	1.04E-52	6.72E-51	1439	1462	1223	511	517	499	downregulated
ENSRNOG00000029768	Ccl12	287562	8339.809252	-1.904705944	0.126177928	1.50E-52	9.71E-51	11163	13595	12199	3244	4274	3684	downregulated
ENSRNOG00000016848	Fzd4	64558	291.2653577	2.360831004	0.15646935	1.81E-52	1.16E-50	91	102	70	562	500	525	upregulated
ENSRNOG00000060603	Nhsl1	308631	1203.394195	1.453862182	0.096325713	2.28E-52	1.46E-50	580	566	641	2108	1782	1858	upregulated
ENSRNOG00000006462	Ero1a	171562	4578.686073	-1.676932923	0.111276827	2.69E-52	1.71E-50	6966	7490	5142	2851	2194	2055	downregulated
ENSRNOG00000018509	Cx3cr1	171056	420.8315955	2.134302522	0.14179311	3.17E-52	2.01E-50	128	179	127	757	719	750	upregulated
ENSRNOG00000038916	Dram1	679937	2862.526101	-1.229195544	0.081622959	4.96E-52	3.13E-50	3890	3897	3453	2232	1709	1642	downregulated
ENSRNOG00000001425	Sh2b2	114203	992.9705579	-1.890580562	0.126292585	1.02E-51	6.40E-50	1675	1437	1262	480	483	397	downregulated
ENSRNOG00000018257	Hpx	58917	321.8186211	-2.396941437	0.160333239	1.16E-51	7.24E-50	575	503	435	115	116	99	downregulated
ENSRNOG00000003508	Ergic1	287177	1017.761873	1.433294204	0.095614706	1.19E-51	7.40E-50	487	522	521	1770	1447	1624	upregulated
ENSRNOG00000003031	Atp2b4	29600	587.2207773	-1.866998426	0.124845864	1.35E-51	8.37E-50	929	936	720	297	254	265	downregulated
ENSRNOG00000000187	Csf2rb	171081	2607.691693	-1.640144082	0.109625782	1.46E-51	9.03E-50	3946	3970	3157	1708	1337	1088	downregulated
ENSRNOG00000000640	Egr2	114090	443.3828936	-2.539986491	0.170800053	2.92E-51	1.80E-49	765	734	619	111	165	137	downregulated
ENSRNOG00000018107	Zfand5	293960	3876.403415	-1.323118979	0.088874901	5.85E-51	3.59E-49	5533	5532	4459	2683	2328	2173	downregulated
ENSRNOG00000002171	Phldb2	685611	954.2056466	1.752370209	0.117950444	6.39E-51	3.90E-49	351	409	452	1614	1519	1641	upregulated
ENSRNOG00000004210	Osr1	298878	237.3442524	2.601850531	0.17584749	1.29E-50	7.86E-49	58	59	68	447	421	454	upregulated
ENSRNOG00000029071	Unc5c	362049	196.4195876	2.991751821	0.202345064	1.81E-50	1.10E-48	26	47	48	410	356	371	upregulated
ENSRNOG00000033663	P4ha2	360526	3161.592912	-1.658460065	0.1121687	1.99E-50	1.20E-48	4454	4775	4238	2235	1482	1274	downregulated
ENSRNOG00000009848	Il18	29197	1311.895078	-1.360187817	0.092201883	4.18E-50	2.51E-48	1780	1971	1549	895	772	720	downregulated
ENSRNOG00000011750	Fam180a	362336	279.1568211	7.367239377	0.492027123	4.78E-50	2.86E-48	3	4	2	748	509	564	upregulated
ENSRNOG00000016756	Ptgir	292661	738.4252813	-1.847556948	0.12590288	9.15E-50	5.46E-48	1087	1093	1057	408	379	255	downregulated
ENSRNOG00000001169	Slc37a1	294321	451.3697624	-2.01323378	0.137337766	9.22E-50	5.47E-48	670	658	695	185	216	174	downregulated
ENSRNOG00000003835	Slc43a2	287532	2313.067568	-1.776806905	0.121103807	1.02E-49	6.01E-48	3398	3634	3017	1533	1050	843	downregulated
ENSRNOG00000002339	Mark1	117016	447.8606399	-1.904390159	0.130138983	1.56E-49	9.17E-48	684	709	589	215	220	174	downregulated
ENSRNOG00000001414	Serpine1	24617	36270.5675	-1.707829822	0.117208097	4.92E-49	2.87E-47	56434	54064	45085	16662	18767	18933	downregulated
ENSRNOG00000017500	Mtss2	307845	634.3256826	1.535954764	0.105468618	6.25E-49	3.64E-47	292	339	275	1189	922	976	upregulated
ENSRNOG00000047699	Snai2	25554	249.9649676	2.495292014	0.171934712	8.85E-49	5.13E-47	71	77	60	453	457	466	upregulated
ENSRNOG00000008479	Slc8a1	29715	516.9507627	1.641089693	0.112938771	9.50E-49	5.49E-47	212	270	217	964	794	801	upregulated
ENSRNOG00000012019	B3galnt1	310508	2239.550447	-1.164299892	0.07998779	9.56E-49	5.50E-47	2860	3084	2738	1768	1464	1271	downregulated
ENSRNOG00000058388	Zfp36	79426	1652.452791	-1.808695474	0.124727401	1.10E-48	6.33E-47	2694	2517	1992	796	867	697	downregulated
ENSRNOG00000004279	Adgra3	305408	712.1762972	1.70760882	0.117713129	1.21E-48	6.90E-47	277	358	294	1182	1161	1194	upregulated
ENSRNOG00000049115	Ccr5	117029	2197.757296	-1.225715332	0.084328792	1.47E-48	8.36E-47	2649	3077	2905	1599	1462	1217	downregulated
ENSRNOG00000008445	Dact1	500666	383.6690246	2.0045893	0.13846335	1.50E-48	8.50E-47	136	126	161	727	637	638	upregulated
ENSRNOG00000026607	Tnfsf18	364031	1032.39146	1.559397096	0.107779311	2.23E-48	1.26E-46	453	465	533	1756	1566	1690	upregulated
ENSRNOG00000037931	Plaur	50692	1021.139743	-1.72998477	0.119755734	2.72E-48	1.53E-46	1684	1448	1258	588	497	448	downregulated
ENSRNOG00000014835	Il1rl1	25556	2626.700202	2.03835023	0.141309561	3.57E-48	2.00E-46	851	941	1056	6408	3332	4264	upregulated
ENSRNOG00000006934	Acvr1b	29381	2779.545235	-1.369695894	0.094893366	4.42E-48	2.47E-46	3901	3834	3489	1988	1708	1354	downregulated
ENSRNOG00000028699	Sco1	497930	810.9400751	-1.492750519	0.103524496	4.73E-48	2.63E-46	1073	1193	1089	489	492	394	downregulated
ENSRNOG00000005861	Hsd11b1	25116	3319.078114	-0.988203225	0.068331468	4.78E-48	2.65E-46	3908	4319	4136	2784	2312	2149	unchanged
ENSRNOG00000011879	Nfat5	307820	8624.679204	-1.036372221	0.071741513	5.63E-48	3.11E-46	11104	11213	10147	6620	6107	5606	downregulated
ENSRNOG00000002792	Cxcl2	114105	802.3892541	-4.952883447	0.345762446	7.67E-48	4.22E-46	1841	1515	992	48	65	44	downregulated
ENSRNOG00000051548	Lmod1	304816	154.6480523	4.18714955	0.290862436	8.63E-48	4.73E-46	15	19	10	370	233	355	upregulated
ENSRNOG00000020346	Best1	293735	412.1479713	-2.450924945	0.170802601	9.09E-48	4.96E-46	764	693	497	176	112	125	downregulated
ENSRNOG00000000239	Ccl7	287561	32555.5115	-1.155559929	0.080308509	1.17E-47	6.36E-46	40138	44635	41180	22165	22839	20127	downregulated
ENSRNOG00000029668	Wfdc21	360228	124.2846566	-4.817679656	0.334266732	1.26E-47	6.83E-46	215	269	191	12	4	11	downregulated
ENSRNOG00000016695	Mmp2	81686	36037.83091	-1.262809943	0.087991558	1.42E-47	7.68E-46	47343	51243	44098	22891	24328	21089	downregulated
ENSRNOG00000011352	Furin	54281	3969.998137	-1.0442095	0.072623961	1.49E-47	8.02E-46	5101	5290	4589	3118	2743	2560	downregulated
ENSRNOG00000010165	Tnfaip2	299339	11656.13809	-1.727773359	0.12064291	1.60E-47	8.59E-46	16863	17478	15843	5222	6756	5299	downregulated
ENSRNOG00000021962	Fzd2	64512	1337.342563	1.421967098	0.099231712	1.91E-47	1.02E-45	686	628	703	2528	1867	1989	upregulated
ENSRNOG00000002244	Pdgfra	25267	15146.61452	-1.39388511	0.097329338	2.15E-47	1.15E-45	21046	20663	19714	10432	9610	7105	downregulated
ENSRNOG00000012991	Adgra2	100363275	4009.77138	1.371470168	0.095808345	2.49E-47	1.32E-45	1853	2087	2275	6404	6197	6175	upregulated
ENSRNOG00000004737	Cd48	245962	4732.578009	-1.00619159	0.070154006	2.66E-47	1.40E-45	5722	6272	5712	3744	3446	3025	downregulated
ENSRNOG00000018434	Stab1	100363145	1000.930311	2.129707792	0.149620671	4.87E-47	2.56E-45	365	359	307	2570	1415	1437	upregulated
ENSRNOG00000011416	Vegfc	114111	848.3911613	1.296459102	0.090823321	5.05E-47	2.65E-45	438	493	437	1522	1208	1216	upregulated
ENSRNOG00000005792	Ankef1	296184	195.35718	-6.911644364	0.479002244	6.16E-47	3.22E-45	396	397	292	2	5	3	downregulated
ENSRNOG00000015085	Dmpk	308405	741.3153494	1.687984629	0.118592332	6.19E-47	3.22E-45	326	346	303	1258	1099	1316	upregulated
ENSRNOG00000038835	Cd86	56822	676.8963325	-1.561731257	0.109805292	7.70E-47	4.00E-45	954	1028	855	408	387	314	downregulated
ENSRNOG00000022772	Prickle1	315259	2145.996477	1.392546402	0.097819937	7.73E-47	4.00E-45	1137	1122	1033	4332	2941	2968	upregulated
ENSRNOG00000003537	Spta1	289257	173.6167202	2.787652144	0.196276222	8.71E-47	4.49E-45	35	43	43	361	304	324	upregulated
ENSRNOG00000002525	Ptgs2	29527	6950.528311	-4.864058761	0.343964142	1.05E-46	5.42E-45	16130	12885	8561	465	599	380	downregulated
ENSRNOG00000006569	Itgb8	362800	448.7972564	-2.061178762	0.145518056	1.35E-46	6.91E-45	750	649	626	216	202	143	downregulated
ENSRNOG00000057880	Myh11	24582	522.5219628	1.649275303	0.116389289	1.58E-46	8.06E-45	217	233	251	977	769	843	upregulated
ENSRNOG00000010558	Ppif	282819	454.1842944	-1.63098051	0.115198468	1.80E-46	9.17E-45	641	684	600	255	234	227	downregulated
ENSRNOG00000058271	Chpt1	362866	929.3807642	-1.521934612	0.107497213	1.87E-46	9.47E-45	1169	1385	1312	505	526	513	downregulated
ENSRNOG00000031163	Nfkbiz	304005	3850.843385	-1.499451841	0.10645156	5.29E-46	2.67E-44	5751	5500	4686	2231	2370	1886	downregulated
ENSRNOG00000012302	Gucy1a1	497757	155.3478657	3.188319103	0.226778084	6.00E-46	3.02E-44	29	22	33	326	276	309	upregulated
ENSRNOG00000014143	Col24a1	499723	1148.559299	-1.844651888	0.13122508	6.95E-46	3.48E-44	1711	1664	1656	689	565	377	downregulated
ENSRNOG00000017628	Tagln	25123	10443.12969	1.212901733	0.086384997	9.49E-46	4.74E-44	5205	6134	6173	17376	14017	16181	upregulated
ENSRNOG00000015845	Niban2	362115	10028.24503	-0.988632238	0.070175965	1.03E-45	5.13E-44	12709	12994	11640	7780	7105	6892	unchanged
ENSRNOG00000010574	Ptpn1	24697	2678.136649	-1.749696922	0.124925268	1.36E-45	6.74E-44	3949	3960	3656	1202	1549	1175	downregulated
ENSRNOG00000005917	Pawr	64513	892.4383723	1.4822089	0.105961725	2.29E-45	1.13E-43	394	427	485	1563	1324	1398	upregulated
ENSRNOG00000036689	P4hb	25506	38388.67817	-1.027441356	0.073262924	2.30E-45	1.13E-43	48856	52581	43013	31963	26117	24241	downregulated
ENSRNOG00000033527	Pappa1	313262	1615.963445	-1.259716434	0.089972735	2.37E-45	1.17E-43	2236	2238	1914	1157	1025	908	downregulated
ENSRNOG00000008118	Sync	362606	242.3358687	2.517470435	0.180474846	2.44E-45	1.19E-43	70	56	72	451	416	471	upregulated
ENSRNOG00000018282	Gda	83585	5035.899048	-1.241804615	0.088871426	3.21E-45	1.57E-43	6773	6681	6365	3962	3170	2635	downregulated
ENSRNOG00000009594	Snai1	116490	1302.127418	-1.600820825	0.114734671	3.46E-45	1.68E-43	2028	1909	1552	857	664	581	downregulated
ENSRNOG00000030210	Fndc1	308099	1636.404501	1.376564352	0.098536537	3.52E-45	1.71E-43	839	768	917	2981	2415	2336	upregulated
ENSRNOG00000007324	Plxna2	289392	342.5810008	1.865596167	0.133930025	4.32E-45	2.09E-43	125	146	138	616	575	559	upregulated
ENSRNOG00000014350	Ccn1	83476	1667.932574	1.672046439	0.12004443	4.64E-45	2.24E-43	841	740	628	3410	2268	2665	upregulated
ENSRNOG00000028946	Cdc42ep4	303653	1664.098043	-1.327370516	0.095216805	5.43E-45	2.61E-43	2190	2264	2209	1082	1103	882	downregulated
ENSRNOG00000019180	Acsl4	113976	5982.603751	-1.014604239	0.072668912	5.74E-45	2.75E-43	7631	7783	6998	4569	4117	4144	downregulated
ENSRNOG00000056940	Cited2	114490	2558.500157	-1.06797982	0.076536164	6.71E-45	3.20E-43	2943	3588	3191	2048	1741	1588	downregulated
ENSRNOG00000000451	RT1-Ba	309621	117.6627942	-5.022653056	0.361095299	1.19E-44	5.68E-43	221	242	177	4	9	9	downregulated
ENSRNOG00000017414	Irf7	293624	39631.80067	-0.988448713	0.071056498	1.36E-44	6.45E-43	49393	51917	46317	31676	29317	25267	unchanged
ENSRNOG00000036603	Ifit1bl	294090	2188.749577	-1.945009733	0.140982324	2.32E-44	1.10E-42	2914	3280	3540	807	1101	960	downregulated
ENSRNOG00000058111	Itga2	170921	282.434614	-2.885968728	0.209798787	2.40E-44	1.13E-42	488	537	372	50	82	80	downregulated
ENSRNOG00000006329	Peli1	305549	1462.201154	-1.269409341	0.091897605	3.38E-44	1.59E-42	1986	2096	1716	1084	904	801	downregulated
ENSRNOG00000042603	Ttc39b	298186	1693.844356	-1.525641426	0.110648566	3.46E-44	1.62E-42	2290	2394	2357	881	1032	888	downregulated
ENSRNOG00000024382	Fcgr3a	304966	5388.812342	-1.161565855	0.084198532	4.51E-44	2.10E-42	6593	7589	6717	4441	3475	2960	downregulated
ENSRNOG00000007027	Hgf	24446	908.8436331	-1.364712203	0.099051873	5.13E-44	2.39E-42	1189	1319	1165	636	564	452	downregulated
ENSRNOG00000004936	Sdc2	25615	4509.513973	1.27923288	0.092833566	5.18E-44	2.40E-42	2160	2510	2652	7336	6380	7058	upregulated
ENSRNOG00000007793	Pnrc1	286988	1430.042745	-1.132871426	0.082171099	5.73E-44	2.65E-42	1882	1901	1719	1119	917	877	downregulated
ENSRNOG00000008885	Chst11	314694	1041.857754	-1.701991584	0.123903967	6.11E-44	2.82E-42	1642	1624	1205	542	499	535	downregulated
ENSRNOG00000003232	Slc9a3r1	59114	1404.712221	-1.318597142	0.095919962	7.89E-44	3.62E-42	1978	1874	1761	1008	873	732	downregulated
ENSRNOG00000002097	Rasl11b	305302	2938.807004	-0.941815799	0.068353261	8.61E-44	3.94E-42	3508	3804	3517	2497	2117	1936	unchanged
ENSRNOG00000002210	Hsd17b11	289456	2213.990594	-1.034857118	0.075164328	8.64E-44	3.94E-42	2800	2938	2600	1826	1426	1475	downregulated
ENSRNOG00000019752	Slc29a1	63997	3762.450842	-1.694695163	0.123671034	9.63E-44	4.38E-42	5019	5766	5344	1648	2122	1891	downregulated
ENSRNOG00000014029	Klhl13	313445	889.0962127	1.294647941	0.094294766	1.21E-43	5.51E-42	477	496	460	1463	1301	1347	upregulated
ENSRNOG00000017808	Klf15	85497	648.0785135	-1.543089513	0.112804327	1.43E-43	6.48E-42	918	933	852	357	378	331	downregulated
ENSRNOG00000003463	Srebf1	78968	3352.49876	1.311026598	0.095760706	1.77E-43	7.96E-42	1551	1835	1972	5473	4907	5163	upregulated
ENSRNOG00000010971	Snx18	310097	4471.88934	-1.500893971	0.109912343	2.19E-43	9.86E-42	6379	6514	5632	2313	2675	2488	downregulated
ENSRNOG00000020812	Gys1	690987	2770.239323	-1.128324972	0.082487136	2.53E-43	1.13E-41	3719	3664	3262	2104	1880	1662	downregulated
ENSRNOG00000010029	Ubald2	287840	1544.638415	-1.216265161	0.089068455	3.24E-43	1.45E-41	1968	2147	1942	1255	928	853	downregulated
ENSRNOG00000003778	Opn3	498289	1339.5986	-1.984584335	0.146139813	4.32E-43	1.92E-41	1875	2143	1982	488	711	520	downregulated
ENSRNOG00000002607	Sox9	140586	451.4815714	1.646817117	0.12110622	4.75E-43	2.11E-41	193	222	192	796	682	751	upregulated
ENSRNOG00000014096	Nr3c1	24413	2917.824748	-0.964470738	0.070844379	7.87E-43	3.47E-41	3588	3737	3478	2309	2085	2017	unchanged
ENSRNOG00000012603	Sestd1	295678	1196.841384	-1.431374807	0.105565836	9.22E-43	4.06E-41	1772	1722	1401	811	685	606	downregulated
ENSRNOG00000010633	Acsl1	25288	2068.07972	-1.584479832	0.117041436	1.00E-42	4.40E-41	2722	3035	2938	996	1204	1106	downregulated
ENSRNOG00000007152	Bhlhe40	79431	5149.853865	-1.35932462	0.100360949	1.17E-42	5.11E-41	6964	7452	6369	2975	3334	2968	downregulated
ENSRNOG00000012802	Tenm3	306451	2237.607902	1.335088034	0.098891835	2.23E-42	9.74E-41	1111	1222	1199	3390	3440	3548	upregulated
ENSRNOG00000013408	Npas2	316351	117.4447301	-3.341136219	0.248148513	2.29E-42	9.98E-41	201	212	186	21	24	22	downregulated
ENSRNOG00000010906	Ccl5	81780	1172.473998	-4.185827284	0.312508793	3.43E-42	1.49E-40	2377	2206	1643	113	171	98	downregulated
ENSRNOG00000030715	Cfh	155012	4886.833727	1.009039105	0.074944182	5.90E-42	2.55E-40	2735	3265	3054	8235	6305	6816	upregulated
ENSRNOG00000023896	Dusp6	116663	2033.215242	-1.06102538	0.078881379	6.16E-42	2.66E-40	2613	2715	2374	1542	1399	1329	downregulated
ENSRNOG00000004812	Sema6d	311384	120.9926962	-3.169413484	0.237180101	8.73E-42	3.75E-40	204	212	194	25	27	25	downregulated
ENSRNOG00000009734	Akr1b8	286921	3810.483159	-1.242411311	0.09271002	9.21E-42	3.95E-40	5314	5414	4296	2823	2155	2375	downregulated
ENSRNOG00000009734	Akr1b10	296972	3810.483159	-1.242411311	0.09271002	9.21E-42	3.95E-40	5314	5414	4296	2823	2155	2375	downregulated
ENSRNOG00000001090	Stard13	498130	974.8066621	-1.441147249	0.107675056	9.29E-42	3.97E-40	1421	1416	1157	586	550	556	downregulated
ENSRNOG00000004489	Adgre5	361383	1982.193336	-1.070145565	0.079845929	1.20E-41	5.12E-40	2433	2640	2452	1535	1414	1203	downregulated
ENSRNOG00000011321	Rftn1	501095	1225.244441	-1.198613162	0.089545705	1.27E-41	5.38E-40	1661	1640	1480	943	766	710	downregulated
ENSRNOG00000001187	Oasl	304545	9931.850309	-1.285556457	0.096265545	1.63E-41	6.92E-40	13283	14177	12047	6028	6618	5926	downregulated
ENSRNOG00000008301	Tagln2	304983	18997.3857	-0.955101219	0.071388925	1.98E-41	8.35E-40	23100	25097	22062	16791	13434	11984	unchanged
ENSRNOG00000013969	Ahi1	308923	868.6236495	-1.405898286	0.105533583	2.32E-41	9.79E-40	1248	1176	1107	595	520	430	downregulated
ENSRNOG00000007582	Zswim4	304655	861.7322453	-1.445560539	0.10863525	2.87E-41	1.20E-39	1242	1250	1044	622	458	428	downregulated
ENSRNOG00000007604	Igsf8	304979	1409.002935	-1.182230932	0.088419659	2.98E-41	1.25E-39	1870	1808	1790	1013	943	841	downregulated
ENSRNOG00000014320	Inhba	29200	9915.204291	-3.414677092	0.258218284	3.81E-41	1.59E-39	20023	17970	12814	1542	1974	1813	downregulated
ENSRNOG00000004208	Crim1	298744	1195.808631	1.440583539	0.108387212	3.91E-41	1.62E-39	582	571	633	1890	1858	1918	upregulated
ENSRNOG00000019428	Higd1a	140937	862.6501922	-1.291580175	0.097395255	6.14E-41	2.55E-39	1071	1312	1059	603	496	523	downregulated
ENSRNOG00000000529	Pim1	24649	1010.699931	-1.649071192	0.124744093	7.10E-41	2.93E-39	1488	1506	1303	549	607	419	downregulated
ENSRNOG00000007159	Ccl2	24770	39377.78466	-1.349363662	0.102030672	8.31E-41	3.41E-39	53356	55639	49563	22208	25176	23742	downregulated
ENSRNOG00000005271	Rapgef5	362799	330.8511767	1.720539063	0.130244678	8.58E-41	3.51E-39	137	148	142	609	523	525	upregulated
ENSRNOG00000020060	Atf5	282840	3181.092249	1.31470095	0.099514715	1.03E-40	4.23E-39	1460	1701	1908	5954	4432	4508	upregulated
ENSRNOG00000001647	Ets2	304063	1038.870943	-1.170744692	0.088541093	1.12E-40	4.57E-39	1250	1469	1317	736	668	664	downregulated
ENSRNOG00000024899	Cxcl13	498335	1712.592611	-1.925286726	0.146381907	1.41E-40	5.73E-39	2751	2663	2187	684	936	656	downregulated
ENSRNOG00000039891	Adgrg5	307645	290.8065795	-2.407700503	0.182948708	1.42E-40	5.77E-39	521	464	387	142	77	81	downregulated
ENSRNOG00000018144	Depdc5	305464	1141.520942	-1.372948286	0.104460226	2.67E-40	1.08E-38	1641	1576	1398	852	647	574	downregulated
ENSRNOG00000009856	Sypl1	366595	2238.245056	-0.964403398	0.07322788	3.21E-40	1.29E-38	2729	2896	2667	1929	1479	1533	unchanged
ENSRNOG00000000521	Cdkn1a	114851	5978.742537	-1.071205315	0.081464649	3.46E-40	1.39E-38	7815	8240	6666	4467	4097	3920	downregulated
ENSRNOG00000016419	Pdlim5	64353	1839.383899	1.047295315	0.079623662	3.47E-40	1.39E-38	1096	1105	1137	2951	2551	2579	upregulated
ENSRNOG00000006833	Rb1cc1	312927	2704.95354	-0.977661247	0.074321761	3.75E-40	1.50E-38	3231	3437	3380	2349	1852	1740	unchanged
ENSRNOG00000011039	Gch1	29244	944.4862418	-1.649494586	0.126122656	4.34E-40	1.73E-38	1310	1442	1266	443	555	462	downregulated
ENSRNOG00000058470	Col12a1	25683	8282.56965	1.16630258	0.089301177	4.33E-40	1.73E-38	4392	4735	5036	12570	12315	12335	upregulated
ENSRNOG00000028548	Ccl9	360579	274.9661512	-2.521760991	0.193052022	5.39E-40	2.14E-38	459	486	372	134	62	70	downregulated
ENSRNOG00000005248	Slc1a4	305540	802.5501877	1.552508854	0.118667082	5.84E-40	2.31E-38	324	422	389	1317	1202	1366	upregulated
ENSRNOG00000045918	Jarid2	681740	689.6688072	-1.745178572	0.13406826	9.79E-40	3.86E-38	1143	1040	795	379	333	311	downregulated
ENSRNOG00000005731	Birc3	78971	1873.827862	-1.858255505	0.142866472	1.04E-39	4.09E-38	3004	2820	2405	743	1015	820	downregulated
ENSRNOG00000013917	Igsf10	310448	3976.880802	-1.112619701	0.085214544	1.05E-39	4.14E-38	5412	5146	4666	3007	2748	2402	downregulated
ENSRNOG00000006526	Sema3c	296787	2787.261368	1.414006867	0.108748427	1.25E-39	4.87E-38	1158	1448	1617	5280	3897	4124	upregulated
ENSRNOG00000039976	Ptk7	301242	2366.108649	0.926765152	0.070898223	1.25E-39	4.87E-38	1516	1555	1475	3740	3206	3169	unchanged
ENSRNOG00000012074	Ifngr1	116465	2952.34539	0.918449344	0.070535952	2.46E-39	9.56E-38	1903	1907	1881	4684	4022	3895	unchanged
ENSRNOG00000006388	Pygl	64035	2425.338999	-1.576716867	0.122002221	3.81E-39	1.48E-37	3371	3894	2951	1769	1221	998	downregulated
ENSRNOG00000047300	Bdkrb2	25245	290.843752	-2.137177737	0.165797648	4.04E-39	1.57E-37	443	481	406	113	141	91	downregulated
ENSRNOG00000036816	Wls	362065	6986.591994	1.012558747	0.078058801	4.08E-39	1.58E-37	3883	4476	4547	11330	9201	9951	upregulated
ENSRNOG00000031814	Sort1	83576	1392.756228	1.401854813	0.108414757	4.11E-39	1.58E-37	699	723	701	2120	2114	2307	upregulated
ENSRNOG00000007081	Xdh	497811	4623.607992	-0.961573087	0.07416846	4.74E-39	1.82E-37	5724	5889	5497	4014	3304	2911	unchanged
ENSRNOG00000007346	Tamalin	192254	820.381879	-1.823257808	0.141387063	4.81E-39	1.84E-37	1321	1230	1035	486	411	278	downregulated
ENSRNOG00000053362	Gabarapl1	689161	1762.630209	-1.194514434	0.092339086	4.81E-39	1.84E-37	2216	2564	2111	1422	1113	962	downregulated
ENSRNOG00000003088	Arhgap31	288093	907.5786063	-1.432656202	0.111094112	5.74E-39	2.19E-37	1239	1269	1202	520	580	478	downregulated
ENSRNOG00000042741	Adgb	292477	296.9762758	-2.137923597	0.166243068	7.62E-39	2.90E-37	460	436	460	166	106	86	downregulated
ENSRNOG00000012258	Rras2	365355	465.5903152	1.558926697	0.121129912	8.42E-39	3.19E-37	198	245	213	883	653	741	upregulated
ENSRNOG00000012036	Pcsk5	116548	521.9833151	-1.85404846	0.144295804	9.39E-39	3.55E-37	820	776	697	340	200	199	downregulated
ENSRNOG00000029543	Cish	83681	348.4742759	-2.06737278	0.161433009	1.10E-38	4.17E-37	516	566	496	120	167	140	downregulated
ENSRNOG00000008478	Mmp13	171052	4587.101333	-7.32354305	0.573824638	1.14E-38	4.30E-37	9579	9267	6680	30	96	43	downregulated
ENSRNOG00000004726	Mapkapk2	289014	5441.71871	-1.042705447	0.080925431	1.15E-38	4.32E-37	7148	6971	6391	4082	3911	3518	downregulated
ENSRNOG00000011452	Aldoc	24191	413.478331	-2.121485211	0.165447866	1.21E-38	4.52E-37	627	754	514	235	132	137	downregulated
ENSRNOG00000016831	Serpinh1	29345	19795.98631	0.927565384	0.072190557	2.36E-38	8.80E-37	12084	12491	13406	31652	26371	26679	unchanged
ENSRNOG00000022720	Usp37	100361658	1411.767495	-1.263755781	0.098748685	2.87E-38	1.07E-36	1900	1931	1752	883	920	870	downregulated
ENSRNOG00000016575	Tnfrsf1b	156767	1486.649688	-1.283051381	0.100503653	3.87E-38	1.43E-36	2155	1971	1773	1068	933	809	downregulated
ENSRNOG00000008525	Csf3	25610	912.9801114	-6.181587596	0.487682304	3.93E-38	1.45E-36	2076	1632	1319	22	41	13	downregulated
ENSRNOG00000050485	Gas1	683470	438.6184569	2.119104022	0.166569578	4.23E-38	1.56E-36	154	177	124	1092	668	609	upregulated
ENSRNOG00000020440	Fads2	83512	922.602529	1.614697687	0.126822564	4.44E-38	1.63E-36	336	425	498	1589	1462	1476	upregulated
ENSRNOG00000005094	C1qtnf7	305423	881.1079272	-1.653418593	0.129893072	4.80E-38	1.76E-36	1293	1324	1136	636	394	362	downregulated
ENSRNOG00000009822	Tlr2	310553	7326.549758	-0.838837926	0.065622583	6.15E-38	2.25E-36	8697	9073	8542	6204	5648	5204	unchanged
ENSRNOG00000011559	Cnn3	54321	8602.859373	-0.973548574	0.076484092	9.59E-38	3.50E-36	10786	11513	9665	6598	6152	6031	unchanged
ENSRNOG00000018752	Clcf1	365395	283.7120273	-1.962271204	0.155150084	1.06E-37	3.85E-36	457	453	357	136	129	108	downregulated
ENSRNOG00000002217	Plac8	360914	123.4611558	-3.59036733	0.283119965	1.11E-37	4.03E-36	213	248	181	34	19	8	downregulated
ENSRNOG00000011459	Rhbdf2	303690	1995.472176	-1.088846343	0.086146505	2.33E-37	8.45E-36	2572	2563	2464	1424	1401	1297	downregulated
ENSRNOG00000015491	Rcl1	309301	1133.065159	-1.50726931	0.119572506	2.40E-37	8.67E-36	1641	1517	1534	775	664	479	downregulated
ENSRNOG00000000251	St6galnac1	287920	336.1121587	-2.121222602	0.168483223	2.44E-37	8.78E-36	505	535	495	195	125	90	downregulated
ENSRNOG00000014603	Sgcg	305941	428.0402846	1.643080632	0.130447588	2.55E-37	9.16E-36	182	186	207	856	601	672	upregulated
ENSRNOG00000000768	Ubd	29168	124.065801	-3.476124827	0.277847405	3.41E-37	1.22E-35	230	241	168	15	30	19	downregulated
ENSRNOG00000014142	Ogfrl1	316290	986.2146151	-1.445238634	0.114871364	3.41E-37	1.22E-35	1436	1451	1162	702	561	461	downregulated
ENSRNOG00000002309	Hlx	364069	565.3965528	-1.744706609	0.138895764	3.68E-37	1.31E-35	872	813	755	339	301	203	downregulated
ENSRNOG00000015225	Gramd2b	307288	833.6119426	-1.228903196	0.097719393	4.52E-37	1.61E-35	1078	1159	1039	558	553	499	downregulated
ENSRNOG00000008943	Penk	29237	7319.250435	-3.009649107	0.241467856	5.42E-37	1.93E-35	13851	14169	8601	1832	1909	1393	downregulated
ENSRNOG00000010370	Tnip1	363599	7694.847539	-1.214067235	0.096777062	6.75E-37	2.40E-35	9913	10445	9781	4751	5283	4849	downregulated
ENSRNOG00000009715	Me1	24552	1090.067097	1.357589621	0.108381323	7.55E-37	2.67E-35	555	548	594	1842	1478	1788	upregulated
ENSRNOG00000014361	Edn1	24323	263.9986647	2.539484853	0.203968406	1.02E-36	3.59E-35	55	56	101	504	466	494	upregulated
ENSRNOG00000016384	Pik3cb	85243	976.4033764	-1.215061353	0.09712112	1.10E-36	3.88E-35	1178	1435	1221	698	656	551	downregulated
ENSRNOG00000016182	Tgfa	24827	213.433278	2.315943611	0.186041306	1.17E-36	4.12E-35	68	60	68	373	366	412	upregulated
ENSRNOG00000045738	Ak4	29223	394.5267889	-1.569053306	0.125871337	1.44E-36	5.05E-35	563	578	515	264	203	179	downregulated
ENSRNOG00000037613	Kdm6b	363630	1574.248103	-1.379402675	0.110659359	1.51E-36	5.29E-35	2351	2222	1801	969	962	885	downregulated
ENSRNOG00000002267	Chic2	83835	830.1190085	-1.134306732	0.090854171	1.68E-36	5.88E-35	1048	1113	1036	643	506	538	downregulated
ENSRNOG00000007002	Lif	60584	6095.842122	-4.175468174	0.337203676	1.72E-36	5.97E-35	12105	11673	8609	473	858	635	downregulated
ENSRNOG00000016103	Nkd2	308068	579.9454018	1.922448069	0.154688276	1.72E-36	5.98E-35	192	247	231	947	859	1162	upregulated
ENSRNOG00000018681	Nes	25491	404.3154218	2.088186748	0.168360875	2.12E-36	7.35E-35	156	140	128	650	648	815	upregulated
ENSRNOG00000015329	Kpna2	85245	891.9718571	1.193874251	0.095859345	2.52E-36	8.71E-35	478	535	498	1608	1175	1286	upregulated
ENSRNOG00000015913	Tspan5	362048	1239.071235	-1.259113261	0.101290489	2.87E-36	9.89E-35	1742	1678	1478	964	751	664	downregulated
ENSRNOG00000006302	Gclc	25283	1526.199936	-1.184308166	0.095271811	3.14E-36	1.08E-34	2004	2220	1730	1223	930	886	downregulated
ENSRNOG00000020482	Nfatc4	305897	1919.704069	-0.963897548	0.07741761	3.39E-36	1.16E-34	2251	2443	2416	1638	1358	1240	unchanged
ENSRNOG00000056562	Olfml1	361621	252.6223047	1.848029909	0.14938249	4.02E-36	1.37E-34	89	110	105	472	412	407	upregulated
ENSRNOG00000011668	Nfil3	114519	445.6492862	-1.563281256	0.12627318	4.14E-36	1.42E-34	651	632	584	299	237	196	downregulated
ENSRNOG00000019328	Phgdh	58835	1344.645919	1.305682162	0.105456711	4.49E-36	1.53E-34	603	751	799	2485	1850	1946	upregulated
ENSRNOG00000008706	Tbx3	353305	350.0312625	-2.35356848	0.191058841	4.67E-36	1.59E-34	585	548	506	95	160	107	downregulated
ENSRNOG00000002255	Fam162a	360721	1595.324603	-1.40730452	0.113719363	4.96E-36	1.68E-34	2107	2417	1988	1274	824	764	downregulated
ENSRNOG00000058446	Il7r	294797	130.6438709	-3.699790901	0.300089021	5.18E-36	1.75E-34	291	232	156	22	13	24	downregulated
ENSRNOG00000003809	Sat1	302642	6274.125354	-0.761504813	0.0613148	7.11E-36	2.40E-34	7200	7919	7000	5751	4688	4716	unchanged
ENSRNOG00000043044	Cnn2	690976	1457.138059	0.954858323	0.077116588	8.24E-36	2.78E-34	882	956	926	2395	1951	1939	unchanged
ENSRNOG00000008425	Nav1	685707	2686.594455	-1.261872384	0.102355724	9.72E-36	3.27E-34	3517	3957	3175	1696	1854	1540	downregulated
ENSRNOG00000017914	Cavin3	85332	1858.398261	1.070692429	0.086694568	1.01E-35	3.38E-34	1065	1180	1095	3348	2354	2566	upregulated
ENSRNOG00000020792	Etv4	360635	528.2401218	-1.422886894	0.115689627	1.08E-35	3.60E-34	697	741	718	307	319	297	downregulated
ENSRNOG00000039902	Lbh	683626	506.1492411	1.472682732	0.119633985	1.09E-35	3.66E-34	215	282	249	985	717	743	upregulated
ENSRNOG00000001607	Adamts1	79252	4755.083312	-1.492188715	0.121331799	1.10E-35	3.66E-34	7197	6472	5970	2442	2940	2588	downregulated
ENSRNOG00000005371	Klhl29	298867	229.5618507	2.082955629	0.169766612	1.23E-35	4.08E-34	72	91	79	396	402	407	upregulated
ENSRNOG00000033192	Osmr	310132	7189.751799	-1.143793351	0.092847249	1.30E-35	4.33E-34	9738	9509	8484	5843	4842	3921	downregulated
ENSRNOG00000017251	Ik	291659	6830.792023	-1.499572543	0.122061956	1.37E-35	4.53E-34	10913	9745	7624	4966	3392	3293	downregulated
ENSRNOG00000020769	Crebrf	303016	1406.413182	-0.979804651	0.079438605	1.39E-35	4.58E-34	1722	1843	1666	1152	931	990	unchanged
ENSRNOG00000021682	Dcakd	360639	632.3038417	1.401839077	0.114084024	1.40E-35	4.62E-34	329	312	321	1015	984	981	upregulated
ENSRNOG00000001554	RGD1563888	360692	236.7953293	-2.037752846	0.166106818	1.41E-35	4.63E-34	362	379	329	135	78	88	downregulated
ENSRNOG00000010478	Serpina3n	24795	436.5768395	-2.08597538	0.170146146	1.44E-35	4.72E-34	732	683	568	254	168	121	downregulated
ENSRNOG00000010478	LOC299282	299282	436.5768395	-2.08597538	0.170146146	1.44E-35	4.72E-34	732	683	568	254	168	121	downregulated
ENSRNOG00000010478	LOC500712	500712	436.5768395	-2.08597538	0.170146146	1.44E-35	4.72E-34	732	683	568	254	168	121	downregulated
ENSRNOG00000060687	Slc24a3	85267	145.628174	2.965321497	0.242477317	1.70E-35	5.56E-34	25	22	43	297	252	291	upregulated
ENSRNOG00000027736	Cnn1	65204	237.8767074	2.481157746	0.203539411	2.77E-35	9.05E-34	54	55	89	530	348	446	upregulated
ENSRNOG00000003476	Slc6a4	25553	96.23589104	-3.869975103	0.317322445	4.23E-35	1.38E-33	167	214	127	16	11	12	downregulated
ENSRNOG00000000700	Tmem119	304581	969.8762539	1.237116545	0.101355176	4.74E-35	1.54E-33	474	553	579	1578	1400	1457	upregulated
ENSRNOG00000009867	Tgfb3	25717	1206.714832	1.865671892	0.153584341	5.84E-35	1.89E-33	532	537	370	2110	1647	2392	upregulated
ENSRNOG00000005096	Bzw2	171439	598.1848601	1.346287393	0.110830824	8.57E-35	2.77E-33	304	314	319	1002	848	947	upregulated
ENSRNOG00000028623	Agpat5	306582	1009.067595	1.142632437	0.093963405	1.03E-34	3.32E-33	529	643	581	1600	1438	1483	upregulated
ENSRNOG00000047783	Tmem200a	498987	124.9092606	-3.766419359	0.313080638	1.29E-34	4.14E-33	248	239	165	9	16	28	downregulated
ENSRNOG00000009243	Oaf	315594	3688.574974	-0.834811463	0.068728162	1.84E-34	5.89E-33	4186	4739	4327	3353	2575	2706	unchanged
ENSRNOG00000014066	Jade1	310352	305.4046801	2.286482954	0.189943771	2.09E-34	6.69E-33	80	131	77	719	419	536	upregulated
ENSRNOG00000001227	Adarb1	25367	507.681592	1.339058161	0.11089889	2.12E-34	6.78E-33	261	260	277	901	757	722	upregulated
ENSRNOG00000028036	Adamts7	315879	1707.939015	-1.686036938	0.140224847	2.67E-34	8.50E-33	2432	2565	2313	713	998	860	downregulated
ENSRNOG00000010018	Clec4a3	362431	729.4521101	1.856800487	0.154700473	3.49E-34	1.11E-32	248	330	297	1795	1049	963	upregulated
ENSRNOG00000027839	Ptk2b	50646	1641.270443	-1.23269845	0.102688613	5.64E-34	1.79E-32	2248	2233	1975	1365	953	885	downregulated
ENSRNOG00000000805	Gja1	24392	3099.755974	-0.956681174	0.079506079	5.87E-34	1.86E-32	3857	4088	3527	2705	2214	1952	unchanged
ENSRNOG00000010951	Cmtm6	316035	4890.864846	-0.776638504	0.064400432	5.89E-34	1.86E-32	5574	6008	5714	4295	3830	3585	unchanged
ENSRNOG00000008629	Secisbp2l	296115	3935.133862	-0.834537681	0.069240734	5.93E-34	1.87E-32	4775	4929	4419	3426	2984	2781	unchanged
ENSRNOG00000010602	Birc2	60371	1823.25329	-0.923635435	0.076815286	6.75E-34	2.12E-32	2251	2310	2126	1483	1292	1306	unchanged
ENSRNOG00000022533	Micall2	288515	1034.940263	-1.1575819	0.096569107	7.27E-34	2.28E-32	1321	1460	1229	707	700	660	downregulated
ENSRNOG00000015669	Kctd11	363634	555.2371414	-1.246949083	0.104109651	7.50E-34	2.35E-32	695	808	691	394	344	328	downregulated
ENSRNOG00000024931	Ccdc88b	293698	1214.417577	-0.989144316	0.082449857	8.71E-34	2.72E-32	1509	1570	1447	1022	843	782	unchanged
ENSRNOG00000028930	Dab2	79128	7303.270869	-1.068200759	0.08915294	8.75E-34	2.73E-32	9683	10118	7953	6033	4938	4385	downregulated
ENSRNOG00000002122	Lrrc8c	289443	1108.80005	-1.302196039	0.108958122	9.25E-34	2.88E-32	1633	1482	1304	796	689	590	downregulated
ENSRNOG00000004517	Igf1	24482	1612.543122	1.036936354	0.086529466	9.66E-34	3.00E-32	859	1072	1016	2760	2204	2138	upregulated
ENSRNOG00000018598	Ankrd1	27064	306.9764239	1.891356479	0.159110981	1.45E-33	4.50E-32	119	135	107	702	440	458	upregulated
ENSRNOG00000052157	Nav3	314814	509.6043993	-1.46312972	0.122908335	1.49E-33	4.61E-32	737	739	623	355	287	239	downregulated
ENSRNOG00000019028	Znrf1	690769	793.6041281	-1.255367974	0.105385988	1.55E-33	4.79E-32	1063	1128	947	519	524	468	downregulated
ENSRNOG00000012782	Cemip2	309400	3578.752856	-1.216908841	0.102146549	1.63E-33	5.01E-32	5139	4615	4251	2409	2460	2076	downregulated
ENSRNOG00000042960	Rgcc	117183	336.2645413	1.625511933	0.136804138	1.78E-33	5.46E-32	127	178	152	609	513	537	upregulated
ENSRNOG00000020193	Runx2	367218	561.8682223	-1.231000598	0.103396397	1.80E-33	5.53E-32	716	805	691	402	339	346	downregulated
ENSRNOG00000004328	Deptor	314979	145.4170808	2.403020042	0.202863842	2.15E-33	6.59E-32	43	45	39	283	248	266	upregulated
ENSRNOG00000050792	Tnfaip6	84397	945.7058349	-3.741696869	0.317198151	2.25E-33	6.89E-32	2189	1635	1098	138	144	130	downregulated
ENSRNOG00000028137	Mki67	291234	1062.683346	1.433125106	0.121169055	3.53E-33	1.08E-31	487	499	604	2155	1441	1517	upregulated
ENSRNOG00000004757	Tmem158	117582	124.320385	2.700490664	0.229127384	4.75E-33	1.44E-31	22	36	33	276	218	213	upregulated
ENSRNOG00000009131	Zc3h12a	313587	2407.937127	-1.536717296	0.130305115	4.79E-33	1.45E-31	3491	3409	3137	1194	1569	1178	downregulated
ENSRNOG00000019184	Npr3	25339	182.8515822	2.307260239	0.195973897	4.85E-33	1.47E-31	46	54	69	420	299	284	upregulated
ENSRNOG00000002159	Gpat3	305166	261.8994956	-2.061402212	0.175301574	5.49E-33	1.66E-31	451	410	324	122	87	116	downregulated
ENSRNOG00000008519	Dipk2a	315891	1227.340453	1.004712056	0.084899388	6.10E-33	1.84E-31	743	802	730	2121	1593	1656	upregulated
ENSRNOG00000032832	Mmp10	117061	372.512508	-6.599137934	0.563613896	6.94E-33	2.09E-31	835	743	486	6	14	3	downregulated
ENSRNOG00000011205	Ccl3	25542	255.7217323	-1.807288919	0.154185745	9.20E-33	2.76E-31	331	406	380	120	117	127	downregulated
ENSRNOG00000033496	Igdcc4	363081	290.6421644	1.760614797	0.150617504	1.58E-32	4.75E-31	115	146	106	500	472	488	upregulated
ENSRNOG00000006241	Marchf7	311059	2370.239915	-1.005859017	0.085650884	1.69E-32	5.07E-31	3075	3197	2605	1982	1628	1516	downregulated
ENSRNOG00000021255	Smox	308652	621.9558079	-1.618091148	0.13885631	2.41E-32	7.19E-31	1003	937	693	366	333	287	downregulated
ENSRNOG00000033215	RT1-Db1	294270	95.79866715	-4.285078712	0.368318787	2.50E-32	7.45E-31	185	215	113	6	14	9	downregulated
ENSRNOG00000019477	Zmynd15	287457	664.6942929	-1.275129602	0.109252496	2.71E-32	8.08E-31	924	858	851	467	427	364	downregulated
ENSRNOG00000003870	C1qtnf2	497886	126.9183841	2.691042135	0.231494652	2.79E-32	8.29E-31	29	31	33	243	216	255	upregulated
ENSRNOG00000037409	Scimp	691993	937.9626473	-1.794780619	0.154256977	2.86E-32	8.47E-31	1435	1423	1230	672	381	325	downregulated
ENSRNOG00000003453	Lypd1	360838	142.5302549	2.441195864	0.210050543	3.16E-32	9.36E-31	36	52	34	285	241	260	upregulated
ENSRNOG00000018322	Picalm	89816	11947.58682	-0.83671972	0.071451268	3.53E-32	1.04E-30	14859	15027	13023	10218	8901	8719	unchanged
ENSRNOG00000019496	Stat5a	24918	856.6483886	-1.303271033	0.111956307	3.59E-32	1.06E-30	1252	1076	1081	562	518	513	downregulated
ENSRNOG00000016945	Pla2g2a	29692	1004.185316	-3.146949167	0.271938505	3.66E-32	1.08E-30	1727	1780	1557	307	223	127	downregulated
ENSRNOG00000045560	Gvin1	499229	2019.233966	-1.455170861	0.125198175	3.82E-32	1.12E-30	2355	2995	2961	1046	1248	1152	downregulated
ENSRNOG00000008865	Stac	363152	312.0863503	-2.033621937	0.175616404	4.20E-32	1.23E-30	564	459	381	130	123	138	downregulated
ENSRNOG00000008063	Hibadh	63938	1453.905601	1.13077317	0.097052972	4.39E-32	1.28E-30	803	900	835	2775	1905	1899	upregulated
ENSRNOG00000012629	Rab23	367242	1027.801086	1.10736622	0.095367005	7.40E-32	2.16E-30	563	597	651	1706	1405	1473	upregulated
ENSRNOG00000016207	Galnt1	79214	2893.968134	0.967626025	0.083382383	9.45E-32	2.75E-30	1690	1810	1948	4511	4129	3842	unchanged
ENSRNOG00000033234	Ccrl2	316019	506.8675324	-1.889392953	0.164191921	9.70E-32	2.82E-30	712	783	744	178	251	252	downregulated
ENSRNOG00000004026	Atp2b1	29598	2994.454967	-0.976281237	0.084183128	9.94E-32	2.88E-30	3830	3937	3363	2306	2216	2007	unchanged
ENSRNOG00000036885	Gbp3	685116	386.2527541	-2.33624409	0.203466278	1.04E-31	3.00E-30	636	619	552	91	172	137	downregulated
ENSRNOG00000056984	Baz2b	317627	1360.075521	-1.038186709	0.089654471	1.08E-31	3.13E-30	1736	1814	1578	998	941	938	downregulated
ENSRNOG00000047314	Tk1	24834	235.740084	1.837418082	0.159488561	1.12E-31	3.23E-30	96	100	89	505	358	351	upregulated
ENSRNOG00000020525	Col5a3	60379	5079.440644	-1.023317	0.088458603	1.27E-31	3.64E-30	6918	6639	5523	4156	3420	3307	downregulated
ENSRNOG00000010267	Klhdc10	312199	2138.366789	-0.830543157	0.071611657	1.29E-31	3.71E-30	2493	2710	2468	1832	1638	1527	unchanged
ENSRNOG00000033528	Tll1	678743	577.4416626	-3.805966545	0.332653501	1.33E-31	3.80E-30	1111	1139	777	56	91	90	downregulated
ENSRNOG00000010258	Vhl	24874	1437.910643	-0.932601764	0.080618179	1.51E-31	4.32E-30	1781	1864	1644	1177	1043	987	unchanged
ENSRNOG00000014061	Dusp5	171109	176.3104323	-2.797435612	0.244309005	1.52E-31	4.33E-30	348	327	191	43	48	49	downregulated
ENSRNOG00000016731	Tpm2	500450	4817.03949	0.877583972	0.075817166	1.59E-31	4.54E-30	2896	3481	3103	7989	5956	6484	unchanged
ENSRNOG00000008163	Atp6v1g1	298103	6639.244679	-0.737398801	0.063620442	1.69E-31	4.82E-30	7394	8392	7482	5873	5270	5018	unchanged
ENSRNOG00000030712	RT1-A2	24974	6737.435522	-0.853588372	0.073711924	1.77E-31	5.04E-30	8099	8803	7419	5874	5191	4551	unchanged
ENSRNOG00000024390	Osm	289747	184.2972168	-2.377311049	0.207866787	1.99E-31	5.64E-30	341	295	230	60	70	59	downregulated
ENSRNOG00000027145	Rora	300807	216.0521787	-1.818762215	0.158706452	2.01E-31	5.67E-30	300	350	296	104	104	98	downregulated
ENSRNOG00000004498	Scin	298975	187.5737295	-2.244072157	0.195805871	2.11E-31	5.94E-30	300	323	249	100	61	51	downregulated
ENSRNOG00000007237	Id2	25587	633.5907144	-1.310480122	0.113984391	2.12E-31	5.97E-30	806	989	747	470	376	337	downregulated
ENSRNOG00000014343	Anln	363031	378.7029453	1.469643761	0.128107627	2.37E-31	6.66E-30	191	174	191	716	564	545	upregulated
ENSRNOG00000000257	Smpd3	94338	97.21741075	3.561585269	0.31104224	2.47E-31	6.94E-30	17	9	15	255	189	148	upregulated
ENSRNOG00000016408	Kirrel1	310695	5291.887016	1.062915528	0.092445751	2.65E-31	7.43E-30	3037	3167	3316	7685	7768	7752	upregulated
ENSRNOG00000010058	Spry2	306141	402.4598793	1.517417055	0.132476757	2.91E-31	8.14E-30	192	204	182	832	584	552	upregulated
ENSRNOG00000003538	Adamts4	66015	2898.504438	-3.854565118	0.33879265	2.95E-31	8.23E-30	6482	5108	3584	318	467	372	downregulated
ENSRNOG00000004063	Sh3pxd2b	303021	1327.686398	-1.238140601	0.108148911	3.69E-31	1.03E-29	1894	1832	1503	911	892	750	downregulated
ENSRNOG00000003099	Ubqln2	317396	1366.151281	1.201208077	0.104847445	3.83E-31	1.06E-29	752	787	761	2041	1951	2180	upregulated
ENSRNOG00000009694	Bmp4	25296	167.4393929	2.277441868	0.199650093	3.85E-31	1.07E-29	47	65	46	391	257	269	upregulated
ENSRNOG00000007607	Nr4a1	79240	264.4400464	-2.763077045	0.242997329	4.60E-31	1.27E-29	589	412	289	103	60	56	downregulated
ENSRNOG00000022859	Trem1	301229	638.8391132	-1.431740515	0.125555572	5.62E-31	1.55E-29	835	948	837	492	354	282	downregulated
ENSRNOG00000018110	Svil	361256	980.8557076	0.981034514	0.085821242	7.00E-31	1.93E-29	604	645	588	1562	1376	1311	unchanged
ENSRNOG00000056783	Cd69	29187	125.0667254	-3.301901218	0.291904374	7.13E-31	1.96E-29	252	220	164	18	37	17	downregulated
ENSRNOG00000010794	Dennd3	315055	574.1586025	-1.399502771	0.123150499	8.73E-31	2.40E-29	845	823	669	414	322	289	downregulated
ENSRNOG00000043099	Ddx21	317399	2244.960931	0.996227116	0.08733556	8.91E-31	2.44E-29	1279	1440	1454	3357	3176	3186	unchanged
ENSRNOG00000043099	LOC685025	685025	2244.960931	0.996227116	0.08733556	8.91E-31	2.44E-29	1279	1440	1454	3357	3176	3186	unchanged
ENSRNOG00000054890	Flna	293860	29553.23519	1.008697078	0.088513996	1.02E-30	2.80E-29	17586	18419	18579	42456	41351	44149	upregulated
ENSRNOG00000013971	Psat1	293820	1064.795775	1.194776293	0.105269337	1.30E-30	3.54E-29	558	582	657	1974	1411	1485	upregulated
ENSRNOG00000002794	Selp	25651	300.8413391	-1.782869916	0.157915325	1.57E-30	4.28E-29	488	404	413	187	130	122	downregulated
ENSRNOG00000045924	RT1-T24-3	414788	2402.320798	-0.923691826	0.081287355	1.64E-30	4.47E-29	3080	3046	2687	2010	1759	1616	unchanged
ENSRNOG00000022822	Fam169b	680906	89.27569234	-3.225988072	0.286266593	2.22E-30	6.04E-29	134	168	152	26	19	10	downregulated
ENSRNOG00000032708	RT1-Bb	309622	99.47613817	-5.907936687	0.51836149	2.36E-30	6.39E-29	240	187	120	4	2	4	downregulated
ENSRNOG00000009118	Pou2f3	116544	96.35505141	-6.186288654	0.539141001	2.51E-30	6.79E-29	191	184	157	4	4	0	downregulated
ENSRNOG00000060694	Adam17	57027	5486.437402	-0.956635614	0.084705466	3.39E-30	9.16E-29	6551	7151	6599	3997	4082	3943	unchanged
ENSRNOG00000018358	Nt5dc2	290558	282.492053	1.967044984	0.175555309	3.77E-30	1.02E-28	71	123	124	552	432	488	upregulated
ENSRNOG00000008837	Ass1	25698	3261.549812	-3.956215792	0.354826844	3.87E-30	1.04E-28	6044	6419	4749	271	541	393	downregulated
ENSRNOG00000042905	RT1-T24-4	414784	4729.548455	-0.987192376	0.087624229	4.34E-30	1.17E-28	5084	6624	5960	3837	3480	2976	unchanged
ENSRNOG00000001823	St6gal1	25197	672.6085125	1.312055971	0.117090875	5.74E-30	1.54E-28	356	384	332	1046	971	1096	upregulated
ENSRNOG00000016486	Nop58	60373	1367.905567	0.896446999	0.079613835	5.80E-30	1.55E-28	833	985	850	2165	1851	1796	unchanged
ENSRNOG00000006787	Dhcr24	298298	1535.396328	1.187991505	0.105905979	5.87E-30	1.57E-28	777	881	943	2301	2322	2300	upregulated
ENSRNOG00000010076	Pkp1	304822	1510.434176	-1.183637268	0.105615227	6.36E-30	1.70E-28	1861	2155	1873	957	951	1056	downregulated
ENSRNOG00000018735	Cd74	25599	985.7167733	-3.847532289	0.346514687	6.56E-30	1.75E-28	2063	1885	1224	113	174	109	downregulated
ENSRNOG00000011501	Atp1b3	25390	6290.085471	-0.733971947	0.06515781	7.33E-30	1.95E-28	7202	7644	7158	6067	4764	4582	unchanged
ENSRNOG00000015906	Tgif1	316742	2957.947836	-1.275409761	0.114104485	7.86E-30	2.09E-28	4157	4174	3415	1789	2060	1699	downregulated
ENSRNOG00000002052	Ccdc80	64387	55064.01259	0.884634334	0.079238182	8.17E-30	2.16E-28	33313	35446	38662	91857	70110	72360	unchanged
ENSRNOG00000004624	Rnd3	295588	3712.20257	-0.880346798	0.078474863	9.16E-30	2.42E-28	4653	4661	4161	3009	2693	2757	unchanged
ENSRNOG00000003226	Mprip	116504	6850.022737	0.780603219	0.069546326	1.14E-29	3.00E-28	4503	4867	4687	9985	8993	9187	unchanged
ENSRNOG00000014616	Iars1	306804	1422.312437	1.058900208	0.094776614	1.15E-29	3.04E-28	827	850	886	2169	1960	2119	upregulated
ENSRNOG00000056246	Gls	24398	3878.506684	0.872517188	0.077905887	1.18E-29	3.10E-28	2362	2715	2564	6179	4783	5424	unchanged
ENSRNOG00000003242	Gulp1	314543	349.6395469	1.470272484	0.132157587	1.28E-29	3.36E-28	156	201	158	619	508	552	upregulated
ENSRNOG00000015787	P3h4	59101	763.2958488	1.244895805	0.111898917	1.54E-29	4.03E-28	355	455	449	1220	1113	1161	upregulated
ENSRNOG00000023428	Pik3r5	497931	811.5119671	-1.185527623	0.106609331	1.68E-29	4.38E-28	1115	1108	938	564	547	489	downregulated
ENSRNOG00000010668	Anxa6	79125	4558.621452	0.739440569	0.066083065	1.72E-29	4.50E-28	3024	3272	3229	7120	5724	5794	unchanged
ENSRNOG00000021817	Irak2	362418	728.3130117	-1.349718976	0.121702036	1.92E-29	5.01E-28	1033	1102	805	461	450	411	downregulated
ENSRNOG00000000442	Notch4	406162	159.2111326	-3.03315999	0.275563476	2.59E-29	6.74E-28	282	364	157	42	40	28	downregulated
ENSRNOG00000023007	Col6a6	315979	128.9352728	-2.942820768	0.26792532	3.46E-29	8.97E-28	231	259	153	33	41	20	downregulated
ENSRNOG00000037167	Rtp3	316018	933.0251858	-1.244590716	0.112606782	3.54E-29	9.18E-28	1163	1330	1194	776	567	466	downregulated
ENSRNOG00000008045	Slamf9	289235	5909.184806	-0.790344034	0.071218416	4.31E-29	1.12E-27	6596	7617	6793	5555	4525	4044	unchanged
ENSRNOG00000061100	Tmem150a	245966	604.0905135	1.383940394	0.125714506	4.78E-29	1.23E-27	263	328	337	943	968	925	upregulated
ENSRNOG00000018951	Col4a5	363457	2336.023819	1.019692578	0.092279896	4.86E-29	1.25E-27	1407	1463	1421	3437	3199	3518	upregulated
ENSRNOG00000020136	Tgm1	60335	97.74650026	-3.579053138	0.325704255	4.90E-29	1.26E-27	209	174	123	24	17	7	downregulated
ENSRNOG00000013820	Tnfrsf14	366518	559.7443871	-1.5124202	0.137785495	6.13E-29	1.57E-27	846	788	691	385	325	233	downregulated
ENSRNOG00000019773	Egln1	308913	871.2613546	-1.253232661	0.11418951	8.11E-29	2.08E-27	1199	1264	986	670	552	452	downregulated
ENSRNOG00000023209	Slamf7	364049	3850.289529	-4.083597452	0.375168439	8.34E-29	2.13E-27	6976	7393	6040	375	636	307	downregulated
ENSRNOG00000001518	Itga6	114517	509.2811344	1.442791768	0.131731789	8.47E-29	2.16E-27	206	267	286	837	784	802	upregulated
ENSRNOG00000009754	Nampt	297508	7373.468976	-1.05549346	0.096286273	1.16E-28	2.96E-27	9663	9834	8424	5021	5321	5054	downregulated
ENSRNOG00000019688	Diaph1	307483	2310.097599	-0.910202814	0.082916762	1.28E-28	3.26E-27	2791	2995	2668	1813	1793	1583	unchanged
ENSRNOG00000036880	Arl5c	497990	329.4764357	-2.122012592	0.195121915	1.48E-28	3.76E-27	505	519	482	212	90	101	downregulated
ENSRNOG00000012645	Mecom	294924	332.5541486	1.789740862	0.164915978	1.87E-28	4.75E-27	143	123	144	513	594	561	upregulated
ENSRNOG00000011284	Sgms2	310849	377.9412182	-1.494986871	0.137728435	2.20E-28	5.56E-27	570	510	482	214	208	213	downregulated
ENSRNOG00000058646	Zfp36l1	29344	8795.592737	-1.09085882	0.100127976	2.40E-28	6.07E-27	12529	11474	9537	6822	6131	5267	downregulated
ENSRNOG00000033110	Svep1	685899	831.9306028	1.371581799	0.12634035	2.59E-28	6.53E-27	405	374	502	1576	1181	1185	upregulated
ENSRNOG00000019333	Hipk1	365895	3749.710828	-0.933991781	0.085662479	2.72E-28	6.85E-27	4940	4709	4138	2994	2700	2645	unchanged
ENSRNOG00000023778	Gcnt2	306860	1102.847502	-1.300606642	0.119893406	2.87E-28	7.21E-27	1428	1496	1473	618	711	706	downregulated
ENSRNOG00000032788	Dysf	312492	955.4654698	1.567115972	0.144758352	3.03E-28	7.60E-27	383	472	479	1350	1557	1698	upregulated
ENSRNOG00000061910	Igfbp3	24484	11950.0802	-2.277593493	0.211201127	3.09E-28	7.73E-27	17926	19797	17955	6186	4053	3043	downregulated
ENSRNOG00000034254	Actb	81822	37209.94004	0.616460761	0.056184242	3.16E-28	7.91E-27	26514	28293	27202	55975	45978	45184	unchanged
ENSRNOG00000005715	Lgr4	286994	430.7775768	1.419537766	0.130991844	3.20E-28	7.98E-27	205	228	217	839	556	667	upregulated
ENSRNOG00000017163	Pfkp	60416	3872.430699	-0.834362581	0.076517327	3.31E-28	8.25E-27	4490	4887	4529	3135	3073	2793	unchanged
ENSRNOG00000010549	Tspo	24230	1809.299633	-0.996443121	0.091597409	3.40E-28	8.47E-27	2205	2393	2165	1665	1140	1145	unchanged
ENSRNOG00000008048	Plscr1	117540	1704.426007	-1.14373771	0.105411457	3.52E-28	8.75E-27	2284	2197	2091	1125	1239	1051	downregulated
ENSRNOG00000008048	Plscr2	315883	1704.426007	-1.14373771	0.105411457	3.52E-28	8.75E-27	2284	2197	2091	1125	1239	1051	downregulated
ENSRNOG00000005214	Plek	364206	1015.655883	-0.95333398	0.087684351	3.87E-28	9.60E-27	1179	1407	1177	852	710	685	unchanged
ENSRNOG00000019587	Ptprn	116660	705.9477643	-1.323467674	0.122346175	4.14E-28	1.02E-26	1045	1014	773	496	400	408	downregulated
ENSRNOG00000007110	Ankrd6	500430	317.1197708	-1.762197264	0.163463207	4.17E-28	1.03E-26	489	535	355	162	164	137	downregulated
ENSRNOG00000008927	Hbp1	27080	2702.764899	-0.833148569	0.07654941	4.17E-28	1.03E-26	3196	3432	3079	2554	1948	1842	unchanged
ENSRNOG00000033372	Klhl24	303803	1182.885022	-1.125494486	0.10393381	4.86E-28	1.20E-26	1409	1554	1587	1033	716	680	downregulated
ENSRNOG00000017506	Cltb	116561	651.2385547	1.206959418	0.111577685	4.94E-28	1.22E-26	327	428	341	1034	955	970	upregulated
ENSRNOG00000003999	Adcy3	64508	231.637292	1.767582397	0.164186578	5.32E-28	1.31E-26	97	98	95	445	322	405	upregulated
ENSRNOG00000010298	Xbp1	289754	2537.463302	-0.845104671	0.077830426	5.46E-28	1.34E-26	3106	3288	2749	2254	1878	1771	unchanged
ENSRNOG00000005669	Ca8	297814	117.8626601	-2.454947575	0.228821868	5.62E-28	1.38E-26	193	193	173	34	46	35	downregulated
ENSRNOG00000018456	LOC498750	498750	4696.944854	-0.809202192	0.074540647	5.97E-28	1.46E-26	5792	5901	5067	4282	3452	3377	unchanged
ENSRNOG00000018456	LOC100911664	100911664	4696.944854	-0.809202192	0.074540647	5.97E-28	1.46E-26	5792	5901	5067	4282	3452	3377	unchanged
ENSRNOG00000024818	Eva1b	362597	799.2045337	1.004721196	0.092830884	6.19E-28	1.51E-26	469	504	506	1341	1100	1051	upregulated
ENSRNOG00000010635	Igfbp4	360622	498.5328496	1.326157543	0.123113748	7.14E-28	1.74E-26	274	278	237	978	706	665	upregulated
ENSRNOG00000004377	Lpin1	313977	352.8140327	-1.323053306	0.122905033	7.37E-28	1.79E-26	453	484	477	243	200	208	downregulated
ENSRNOG00000028627	Hmcn1	289094	267.8282335	2.203103925	0.205741681	7.63E-28	1.85E-26	82	93	87	375	489	548	upregulated
ENSRNOG00000052498	Grb14	58844	298.6362187	1.420889008	0.132213579	8.56E-28	2.08E-26	145	157	148	541	450	433	upregulated
ENSRNOG00000003120	Prelp	84400	4778.571193	-2.714004328	0.254366964	8.73E-28	2.11E-26	9277	7794	6180	1871	1181	1019	downregulated
ENSRNOG00000002146	Pkd2	498328	4615.183976	-0.838498544	0.077661734	1.07E-27	2.58E-26	5800	5827	4962	4009	3459	3283	unchanged
ENSRNOG00000005854	Angpt1	89807	589.9973749	1.474534744	0.137855585	1.34E-27	3.23E-26	226	292	346	1012	950	869	upregulated
ENSRNOG00000061739	Klrk1	24934	2133.540713	-1.262862704	0.117920632	1.39E-27	3.34E-26	2574	3073	2814	1248	1533	1236	downregulated
ENSRNOG00000007128	Nop56	362214	1113.103056	0.979771349	0.091139075	1.46E-27	3.50E-26	661	801	628	1836	1477	1519	unchanged
ENSRNOG00000006623	Cd302	295629	2262.697425	-1.056481486	0.098426069	1.49E-27	3.56E-26	2683	2983	2907	2042	1483	1281	downregulated
ENSRNOG00000020552	Fosl1	25445	202.9140424	-2.112873558	0.19860776	1.55E-27	3.70E-26	365	315	244	77	80	85	downregulated
ENSRNOG00000016378	Map3k8	116596	941.4160334	-1.255796851	0.117387772	1.59E-27	3.80E-26	1386	1194	1134	648	630	516	downregulated
ENSRNOG00000022565	Lrrc25	498605	1319.370701	-0.874699954	0.08133139	1.60E-27	3.83E-26	1586	1614	1582	1174	949	907	unchanged
ENSRNOG00000013707	Spata13	305938	707.5703344	-1.340649727	0.125501881	1.67E-27	3.98E-26	1054	940	847	423	443	419	downregulated
ENSRNOG00000002537	Wnk3	317420	107.9487992	2.685225306	0.252562149	1.89E-27	4.50E-26	25	26	28	192	198	215	upregulated
ENSRNOG00000004677	Zeb2	311071	3978.86622	-0.735403306	0.068483297	2.47E-27	5.87E-26	4413	5057	4472	3479	3151	3053	unchanged
ENSRNOG00000014964	Hp	24464	810.0518573	-3.799807215	0.360608887	3.50E-27	8.29E-26	1299	1420	1518	189	96	64	downregulated
ENSRNOG00000022298	Cxcl11	305236	14676.55338	-2.929085099	0.277986504	3.63E-27	8.58E-26	25473	26573	20891	2831	4496	3239	downregulated
ENSRNOG00000018092	Cd83	361226	699.4193808	-1.17547814	0.110663386	4.16E-27	9.84E-26	903	1034	790	540	459	394	downregulated
ENSRNOG00000014829	Prmt3	89820	284.4883186	1.501518606	0.141991105	5.00E-27	1.18E-25	122	149	140	479	445	446	upregulated
ENSRNOG00000032989	Lrrn4	311443	234.84102	2.171306448	0.206011136	5.03E-27	1.19E-25	50	99	86	385	424	435	upregulated
ENSRNOG00000021569	Tiam1	304109	331.0881042	-1.643724051	0.155831239	5.49E-27	1.29E-25	371	505	534	181	166	168	downregulated
ENSRNOG00000030729	C4b	406161	567.4847542	-1.609486294	0.152500625	5.85E-27	1.37E-25	803	887	716	436	259	222	downregulated
ENSRNOG00000031743	Gbp2	171164	43346.86851	-1.159568071	0.109059323	6.36E-27	1.49E-25	52417	59866	55619	26328	31854	27822	downregulated
ENSRNOG00000046313	Basp1	64160	1537.164392	1.271287772	0.120624481	8.99E-27	2.10E-25	698	825	973	2905	1996	2247	upregulated
ENSRNOG00000014900	Crem	25620	542.099319	-1.559627397	0.148397403	9.02E-27	2.11E-25	901	778	592	347	275	265	downregulated
ENSRNOG00000016833	Ide	25700	1387.295125	0.93322839	0.088285669	1.06E-26	2.48E-25	779	978	902	2192	1961	1793	unchanged
ENSRNOG00000015290	Tpi1	24849	913.4367425	-1.197161394	0.113845323	1.29E-26	3.00E-25	1185	1310	1081	787	536	490	downregulated
ENSRNOG00000018911	Pfkfb3	117276	1924.107056	-1.343642913	0.128228613	1.54E-26	3.58E-25	2974	2688	2083	1516	1048	982	downregulated
ENSRNOG00000001214	Pfkl	25741	3814.369772	-0.815106711	0.077278875	1.66E-26	3.85E-25	4422	4875	4345	3598	2896	2528	unchanged
ENSRNOG00000003703	Mcm6	29685	437.2395779	1.366503095	0.130523697	1.73E-26	4.01E-25	209	227	241	859	576	640	upregulated
ENSRNOG00000001527	Cd80	25408	750.9428393	-1.164481679	0.111089372	1.78E-26	4.10E-25	1043	1014	855	519	484	490	downregulated
ENSRNOG00000028043	Cxcl3	171551	2859.869295	-2.781288228	0.267882128	1.91E-26	4.40E-25	5133	4884	4001	759	967	560	downregulated
ENSRNOG00000050563	Sub1	192269	1816.318954	-0.92270715	0.087774997	1.97E-26	4.53E-25	2117	2566	2004	1612	1243	1230	unchanged
ENSRNOG00000012929	Wsb1	303336	4347.067199	-0.969106135	0.09238113	2.29E-26	5.25E-25	5850	5723	4565	3617	3008	2917	unchanged
ENSRNOG00000017114	Synj2	84018	753.057697	1.125448456	0.107530729	2.33E-26	5.33E-25	402	464	449	1136	1144	1076	upregulated
ENSRNOG00000060129	Zfp655	360764	1342.267792	-0.812910299	0.077410033	2.72E-26	6.22E-25	1535	1720	1543	1197	976	992	unchanged
ENSRNOG00000055049	Aldh1a2	116676	222.9432289	2.044286127	0.197171725	3.07E-26	7.02E-25	82	63	93	518	308	361	upregulated
ENSRNOG00000014504	Il1r1	25663	5946.292059	-0.800403844	0.076374871	3.47E-26	7.91E-25	7262	7293	6606	5461	4629	4037	unchanged
ENSRNOG00000007369	Shisa4	360848	336.7822469	1.342528051	0.129120265	3.78E-26	8.62E-25	166	189	173	573	481	523	upregulated
ENSRNOG00000012709	Bag2	690038	309.1358016	1.449975735	0.139531298	3.80E-26	8.64E-25	134	181	145	594	446	448	upregulated
ENSRNOG00000002657	Pla2g4a	24653	2105.427378	-0.963361186	0.092376373	4.38E-26	9.96E-25	2806	2656	2336	1798	1505	1338	unchanged
ENSRNOG00000059801	Lima1	300228	4214.354364	1.099273991	0.105607483	4.47E-26	1.01E-24	2396	2595	2461	5778	6365	6429	upregulated
ENSRNOG00000049517	Tnfaip3	683206	5772.817944	-2.967350644	0.288503694	4.98E-26	1.13E-24	10923	10041	7774	1105	1697	1252	downregulated
ENSRNOG00000019222	Tfdp1	361178	1024.213303	0.951305914	0.091335394	5.15E-26	1.16E-24	582	726	639	1726	1332	1367	unchanged
ENSRNOG00000022067	Tlr5	289337	78.72931945	3.546591927	0.343951088	5.29E-26	1.19E-24	17	7	9	211	133	136	upregulated
ENSRNOG00000017386	Il11	171040	265.8635655	-4.863047205	0.473815671	6.66E-26	1.50E-24	639	523	279	27	11	17	downregulated
ENSRNOG00000008517	Cdc42ep1	315121	510.8625016	1.152840475	0.111304008	7.15E-26	1.61E-24	285	303	292	877	674	755	upregulated
ENSRNOG00000020467	Nrep	338475	424.0249931	1.229137844	0.118787762	7.32E-26	1.65E-24	244	251	209	755	609	585	upregulated
ENSRNOG00000019311	Nfkb2	309452	2854.308112	-1.009218585	0.097436281	8.40E-26	1.89E-24	3703	3777	3216	2011	2103	1981	downregulated
ENSRNOG00000060707	Atg2a	689688	1221.613218	-0.981879789	0.09475554	8.51E-26	1.91E-24	1596	1575	1375	955	900	802	unchanged
ENSRNOG00000013135	Ptpn12	117255	2979.233445	-0.879479021	0.084835273	9.57E-26	2.14E-24	3721	3800	3299	2347	2280	2151	unchanged
ENSRNOG00000015423	Ccna2	114494	274.1035855	1.789967568	0.174399932	1.08E-25	2.42E-24	90	115	134	615	405	388	upregulated
ENSRNOG00000004554	Dcn	29139	18596.92873	-2.879495443	0.281983269	1.17E-25	2.61E-24	32730	32786	26448	7007	4407	2987	downregulated
ENSRNOG00000020938	Ppp1r15a	171071	1893.165284	-0.934747102	0.090492314	1.28E-25	2.86E-24	2326	2420	2221	1419	1463	1312	unchanged
ENSRNOG00000017766	Ca12	363085	97.36875258	-3.198362881	0.313154043	1.31E-25	2.91E-24	178	214	104	20	24	16	downregulated
ENSRNOG00000053047	Top2a	360243	702.2342186	1.600521573	0.156183983	1.41E-25	3.12E-24	252	326	384	1569	935	999	upregulated
ENSRNOG00000010208	Timp1	116510	14978.5853	-2.317652986	0.227181329	1.42E-25	3.15E-24	26161	24384	19531	7558	4430	4221	downregulated
ENSRNOG00000018304	Lars1	291624	3239.371172	0.701309994	0.067703884	1.55E-25	3.43E-24	2234	2329	2314	4898	4140	4058	unchanged
ENSRNOG00000007281	Flnc	362332	1567.041361	0.973138476	0.094511957	1.74E-25	3.85E-24	1059	963	915	2433	2102	2231	unchanged
ENSRNOG00000012566	Kcnv2	294065	75.44663655	3.244127765	0.3171225	1.80E-25	3.97E-24	9	17	13	179	147	123	upregulated
ENSRNOG00000006767	Cst7	296257	151.7561039	-2.205129599	0.216251938	2.05E-25	4.50E-24	256	236	209	86	46	43	downregulated
ENSRNOG00000011346	Ehd2	361512	1593.799445	0.829584537	0.080484483	2.06E-25	4.53E-24	1077	1081	1038	2625	2025	2034	unchanged
ENSRNOG00000001730	Acap2	619382	3197.528333	-0.805739885	0.078208734	2.16E-25	4.74E-24	3809	4070	3527	2681	2560	2295	unchanged
ENSRNOG00000015089	Mcoln2	292168	207.2946316	-1.725933779	0.169316054	2.21E-25	4.85E-24	297	309	288	113	117	79	downregulated
ENSRNOG00000000123	Rnf19b	313806	2883.225776	-1.242292027	0.121424496	2.23E-25	4.87E-24	3923	4004	3448	1626	1983	1855	downregulated
ENSRNOG00000010224	Rab30	308821	106.9349267	2.626674137	0.258161489	2.27E-25	4.96E-24	33	27	21	220	162	219	upregulated
ENSRNOG00000014597	Irs1	25467	225.7634601	1.996297426	0.19621101	2.32E-25	5.06E-24	104	84	60	376	407	388	upregulated
ENSRNOG00000009088	Txnrd1	58819	3324.710178	-0.988599541	0.096331382	2.36E-25	5.15E-24	4555	4303	3535	2658	2231	2325	unchanged
ENSRNOG00000021316	Tmem98	303356	554.2167204	1.060067908	0.103394236	2.43E-25	5.29E-24	317	357	325	891	774	780	upregulated
ENSRNOG00000008536	Actc1	29275	156.1567646	2.24799618	0.221257091	2.51E-25	5.44E-24	51	37	60	359	273	220	upregulated
ENSRNOG00000004805	Stac2	363674	428.1439	-1.206821135	0.118074093	2.70E-25	5.86E-24	586	576	514	321	266	251	downregulated
ENSRNOG00000009244	Abhd4	364380	2686.734123	-0.722505114	0.070253501	3.16E-25	6.85E-24	2929	3425	3032	2441	2141	2006	unchanged
ENSRNOG00000014956	Slc11a1	316519	3720.862528	-0.913639941	0.089199233	3.38E-25	7.31E-24	4368	4771	4495	3581	2518	2348	unchanged
ENSRNOG00000030034	Sox11	84046	113.2427957	2.389147635	0.235714362	3.49E-25	7.53E-24	33	35	31	200	199	218	upregulated
ENSRNOG00000013340	Twsg1	363294	1161.681029	0.904179874	0.088319589	3.63E-25	7.82E-24	741	739	769	1786	1569	1581	unchanged
ENSRNOG00000003064	Bst1	81506	1448.592048	-1.186520464	0.116471091	3.93E-25	8.47E-24	1880	1908	1858	1298	845	754	downregulated
ENSRNOG00000007814	Kdm3a	312440	1832.974304	-0.817516443	0.079963816	4.76E-25	1.02E-23	2231	2346	1982	1606	1348	1354	unchanged
ENSRNOG00000005039	Tfpi	29436	3581.22907	-0.645940098	0.062977455	4.80E-25	1.03E-23	3948	4327	3969	3424	2842	2820	unchanged
ENSRNOG00000014660	Usp53	295425	1479.165844	-1.053140139	0.103489006	5.13E-25	1.10E-23	1801	1948	1849	1006	1122	964	downregulated
ENSRNOG00000001645	Filip1l	304020	1484.178015	0.952937031	0.093546506	5.72E-25	1.22E-23	984	932	894	2587	1857	1983	unchanged
ENSRNOG00000012061	Prkcb	25023	134.2954919	2.165885735	0.214739708	5.97E-25	1.28E-23	33	45	56	268	224	227	upregulated
ENSRNOG00000000142	Plxdc2	361282	907.8780756	1.078132593	0.106118731	6.07E-25	1.29E-23	488	578	556	1352	1287	1363	upregulated
ENSRNOG00000017828	Egr3	25148	142.3204809	-2.367012252	0.235593257	6.44E-25	1.37E-23	246	210	211	37	63	45	downregulated
ENSRNOG00000016587	Ninj1	25338	4978.198796	-0.660883583	0.06465419	6.86E-25	1.46E-23	5708	6046	5334	4721	3959	3869	unchanged
ENSRNOG00000020355	Twist2	59327	191.9362774	-1.704571607	0.169287577	8.27E-25	1.76E-23	256	307	264	111	103	76	downregulated
ENSRNOG00000010653	Mideas	314306	1756.304962	-1.057370892	0.104468618	8.96E-25	1.90E-23	2421	2314	1917	1257	1217	1198	downregulated
ENSRNOG00000000480	Phf1	294287	825.9466248	-0.991654079	0.097909683	9.27E-25	1.96E-23	991	1130	965	622	610	553	unchanged
ENSRNOG00000047023	Aldh1l1	64392	284.0618831	-1.37580198	0.136546991	9.51E-25	2.01E-23	372	416	364	176	169	163	downregulated
ENSRNOG00000008747	Plekha5	246237	735.9302158	-1.221490327	0.121004929	9.58E-25	2.02E-23	1019	1090	788	544	418	467	downregulated
ENSRNOG00000020679	Icam1	25464	12963.7121	-1.272558587	0.126124462	1.16E-24	2.46E-23	16522	17753	17155	6944	9241	7996	downregulated
ENSRNOG00000033256	LOC691141	691141	653.5052455	-0.990805931	0.098015666	1.17E-24	2.47E-23	754	890	798	537	432	450	unchanged
ENSRNOG00000010358	Sh3rf1	306417	789.6151989	-1.031992285	0.102201847	1.19E-24	2.49E-23	1011	1069	896	580	545	548	downregulated
ENSRNOG00000010522	Tlr4	29260	1117.457603	-0.924775862	0.091526408	1.38E-24	2.89E-23	1216	1485	1408	905	823	769	unchanged
ENSRNOG00000011411	Adgrg6	308376	1566.145203	-1.241774451	0.123665866	1.53E-24	3.21E-23	2092	2196	1892	882	1043	1043	downregulated
ENSRNOG00000006967	Xiap	63879	1863.008919	-0.892706558	0.088460237	1.55E-24	3.25E-23	2148	2371	2270	1421	1376	1408	unchanged
ENSRNOG00000028259	Mcemp1	498128	963.3591847	-1.483963633	0.148204213	1.71E-24	3.58E-23	1342	1464	1188	804	448	413	downregulated
ENSRNOG00000014776	Adcy7	84420	2326.906632	-0.730790951	0.072212355	1.80E-24	3.75E-23	2564	2989	2594	2092	1780	1810	unchanged
ENSRNOG00000014013	Map4k4	301363	8985.987542	-0.650326357	0.064201482	1.82E-24	3.80E-23	10440	10651	9646	8563	7219	6974	unchanged
ENSRNOG00000032660	Adgrl2	171447	753.041089	1.281896431	0.12793042	1.90E-24	3.95E-23	392	417	406	1071	1148	1232	upregulated
ENSRNOG00000029235	Sfmbt2	307106	244.8027829	-1.46840594	0.146841356	1.91E-24	3.98E-23	305	352	353	151	136	131	downregulated
ENSRNOG00000004013	Grip1	84016	85.99770193	-2.678713554	0.269355438	2.06E-24	4.29E-23	134	152	132	21	31	21	downregulated
ENSRNOG00000020506	Khnyn	498517	698.063759	-0.984930184	0.098020011	2.11E-24	4.37E-23	864	936	803	547	501	468	unchanged
ENSRNOG00000020730	Nbr1	303554	6442.874906	-0.678627736	0.067144659	2.16E-24	4.47E-23	7155	7792	7274	6243	5241	4666	unchanged
ENSRNOG00000016021	Lims2	361303	73.80902276	3.365690635	0.337827057	2.35E-24	4.86E-23	18	9	8	183	123	137	upregulated
ENSRNOG00000052391	Sh3bp5	117186	589.696869	1.050862472	0.104783113	2.47E-24	5.11E-23	326	380	362	1030	783	797	upregulated
ENSRNOG00000013656	Lpar1	116744	477.0973208	1.567011224	0.157213615	2.56E-24	5.28E-23	242	230	193	1092	633	647	upregulated
ENSRNOG00000024870	Anks1b	314721	205.6573218	-1.681936271	0.169063707	2.70E-24	5.56E-23	262	349	273	110	93	110	downregulated
ENSRNOG00000003792	Med14	317343	2084.996748	-0.971788216	0.09693702	2.73E-24	5.62E-23	2656	2837	2261	1537	1524	1476	unchanged
ENSRNOG00000001431	Rasa4	288589	3359.12802	-0.744412652	0.073945093	2.78E-24	5.71E-23	3906	4055	3821	2909	2534	2691	unchanged
ENSRNOG00000021644	Slc15a3	246239	2250.453552	-0.972516908	0.097046575	2.86E-24	5.86E-23	2576	2893	2891	1640	1750	1504	unchanged
ENSRNOG00000058329	Prrx2	113931	168.7629174	-2.273422427	0.228814589	2.88E-24	5.91E-23	268	297	224	100	45	43	downregulated
ENSRNOG00000002773	Rgs4	29480	668.5584755	-1.146605299	0.114795168	3.25E-24	6.64E-23	788	955	848	576	416	365	downregulated
ENSRNOG00000016280	Btrc	361765	1288.778847	-0.994278841	0.099388334	3.28E-24	6.71E-23	1709	1697	1407	986	940	857	unchanged
ENSRNOG00000025372	Glce	363073	1286.078158	0.943034341	0.094189805	3.40E-24	6.93E-23	739	812	895	2043	1729	1753	unchanged
ENSRNOG00000015285	Lrp4	83469	658.9929544	-1.364189399	0.137278241	3.77E-24	7.68E-23	961	934	769	373	446	360	downregulated
ENSRNOG00000007234	Cyp51	25427	3514.407685	1.228837838	0.123487022	3.95E-24	8.02E-23	1507	2016	2307	5614	5064	5365	upregulated
ENSRNOG00000015441	Il4r	25084	4231.096869	-1.037578165	0.103973946	3.99E-24	8.10E-23	5872	5499	4583	3753	2757	2535	downregulated
ENSRNOG00000048478	Kcne4	367302	206.8736415	1.702753919	0.171872459	4.12E-24	8.35E-23	98	82	87	353	325	352	upregulated
ENSRNOG00000025443	Map1lc3a	362245	1688.890073	-1.288339091	0.129566487	4.14E-24	8.37E-23	2202	2501	2040	1501	843	875	downregulated
ENSRNOG00000026059	Paqr6	681021	102.4213706	2.557586214	0.258663618	4.37E-24	8.83E-23	17	31	33	201	171	199	upregulated
ENSRNOG00000016012	Spats2l	316426	982.0509377	1.161357966	0.116732392	4.56E-24	9.19E-23	500	638	549	1416	1456	1526	upregulated
ENSRNOG00000056836	Cav1	25404	2688.213955	0.994823629	0.099767038	4.76E-24	9.60E-23	1512	1783	1705	5051	3279	3485	unchanged
ENSRNOG00000019253	Bcar1	25414	1027.506721	1.005408527	0.100869973	4.79E-24	9.64E-23	660	666	573	1551	1404	1507	upregulated
ENSRNOG00000014525	Hspd1	63868	4149.498174	0.727149607	0.072578523	4.81E-24	9.66E-23	2728	2946	3034	6421	5159	5329	unchanged
ENSRNOG00000005998	Smoc1	314280	459.0018114	1.36555987	0.137735096	5.00E-24	1.00E-22	217	210	281	808	658	697	upregulated
ENSRNOG00000049402	Nbl1	50594	1368.836833	-0.817386326	0.081912315	5.90E-24	1.18E-22	1495	1801	1607	1175	1041	998	unchanged
ENSRNOG00000028910	Ccdc9b	311323	458.1661673	1.404792224	0.141938575	5.93E-24	1.19E-22	230	238	227	943	559	695	upregulated
ENSRNOG00000028768	Gbp4	310917	2869.963435	-0.929568174	0.093368851	5.98E-24	1.20E-22	3267	3903	3402	2132	2267	1968	unchanged
ENSRNOG00000060098	Ptms	83801	4684.354411	-0.733466328	0.073405278	6.18E-24	1.23E-22	5247	5645	5497	4620	3537	3334	unchanged
ENSRNOG00000002579	Parm1	286894	445.1549268	-1.334101447	0.134795849	6.27E-24	1.25E-22	653	608	528	338	223	259	downregulated
ENSRNOG00000013009	Ldha	24533	23380.92139	-0.93093237	0.093658888	6.68E-24	1.33E-22	28633	31023	26461	22652	15700	14339	unchanged
ENSRNOG00000012280	Ptx3	689388	6863.684614	-2.245598692	0.228777809	6.73E-24	1.34E-22	12288	10387	9120	3183	2714	1772	downregulated
ENSRNOG00000007393	Ndrg1	299923	2973.684719	-2.468136332	0.251628573	7.10E-24	1.41E-22	5318	5025	3816	1376	873	688	downregulated
ENSRNOG00000002572	Cacybp	289144	1136.139607	0.864290133	0.086838457	7.21E-24	1.43E-22	705	789	750	1819	1421	1555	unchanged
ENSRNOG00000002540	Rhoh	305341	247.5272543	-1.475705384	0.149822503	8.16E-24	1.61E-22	335	357	330	137	146	136	downregulated
ENSRNOG00000017291	Sord	24788	739.9575037	1.027127312	0.103643222	8.34E-24	1.65E-22	392	488	475	1163	1061	1014	upregulated
ENSRNOG00000017523	H6pd	298655	1205.202858	-1.128140148	0.114147662	8.77E-24	1.73E-22	1717	1607	1314	841	841	754	downregulated
ENSRNOG00000011238	Tiparp	310467	798.5883683	-1.040107755	0.105105098	8.92E-24	1.76E-22	916	1129	975	568	572	543	downregulated
ENSRNOG00000000595	Traf3ip2	361857	345.9573886	-1.274581658	0.129342551	1.04E-23	2.05E-22	431	492	453	254	223	178	downregulated
ENSRNOG00000019728	Itgam	25021	3907.206708	-0.71805746	0.072225081	1.04E-23	2.05E-22	4478	4987	4171	3702	3082	2837	unchanged
ENSRNOG00000019728	Itgad	64350	3907.206708	-0.71805746	0.072225081	1.04E-23	2.05E-22	4478	4987	4171	3702	3082	2837	unchanged
ENSRNOG00000017212	Spsb1	313722	713.0095227	-1.117777829	0.113270048	1.09E-23	2.15E-22	956	1011	777	580	462	419	downregulated
ENSRNOG00000060568	Ptpn21	171070	698.3035945	1.063623826	0.107764778	1.16E-23	2.27E-22	400	438	417	1066	947	1060	upregulated
ENSRNOG00000050539	Fbln5	29158	1196.382498	0.940515506	0.095215397	1.31E-23	2.57E-22	724	787	768	1746	1643	1722	unchanged
ENSRNOG00000008986	Diaph3	290396	249.2168512	1.792983841	0.183323514	1.36E-23	2.65E-22	88	88	130	494	348	427	upregulated
ENSRNOG00000000723	RT1-CE5	309607	2507.600083	-0.797613369	0.080595676	1.41E-23	2.76E-22	2916	3221	2795	2255	2011	1689	unchanged
ENSRNOG00000019534	Ap2a2	81637	4722.205766	-0.716636856	0.072301038	1.43E-23	2.78E-22	5212	6054	5212	4515	3777	3351	unchanged
ENSRNOG00000001517	Pdk1	116551	648.2757408	-0.994109359	0.101038556	1.77E-23	3.45E-22	825	847	750	552	441	415	unchanged
ENSRNOG00000009629	Car2	54231	158.9694205	-1.903467084	0.195229801	1.81E-23	3.51E-22	259	258	189	84	68	63	downregulated
ENSRNOG00000017477	Mmp23	94339	908.687291	0.867071923	0.087939528	1.81E-23	3.51E-22	570	611	610	1445	1206	1186	unchanged
ENSRNOG00000014357	Gja4	25655	124.7400819	-2.229432663	0.229222745	2.08E-23	4.04E-22	193	239	149	56	38	46	downregulated
ENSRNOG00000012989	Serinc2	313057	337.7093156	-1.451877994	0.148780839	2.09E-23	4.05E-22	533	461	393	217	189	176	downregulated
ENSRNOG00000033984	Ifnlr1	362628	474.416497	-1.180149009	0.120553518	2.11E-23	4.07E-22	660	633	553	330	309	297	downregulated
ENSRNOG00000003840	Slit2	360272	899.0507926	-1.002684839	0.102258077	2.31E-23	4.46E-22	1073	1165	1125	649	611	667	downregulated
ENSRNOG00000003254	Il23a	155140	63.55915265	-3.822252751	0.392582125	2.36E-23	4.55E-22	141	92	98	10	5	11	downregulated
ENSRNOG00000012563	Arhgap29	310833	2031.187829	0.894602635	0.091109921	2.56E-23	4.93E-22	1272	1374	1309	3602	2437	2654	unchanged
ENSRNOG00000022710	Prrg4	499847	620.615361	1.539695224	0.158213272	2.63E-23	5.05E-22	281	332	265	850	987	1138	upregulated
ENSRNOG00000000599	Lama4	309816	8648.534724	-0.73671708	0.0750362	3.46E-23	6.63E-22	10174	10256	9833	7279	6929	6766	unchanged
ENSRNOG00000018346	Agtr1a	24180	1388.759011	1.218212726	0.125057727	3.46E-23	6.63E-22	779	773	761	2939	1790	1722	upregulated
ENSRNOG00000052802	Aldoa	24189	19501.50034	-0.756224157	0.077089789	3.76E-23	7.20E-22	23313	24423	20953	18969	14960	13424	unchanged
ENSRNOG00000013011	Dnajb4	295549	1299.721045	0.867166798	0.088663988	3.98E-23	7.61E-22	797	906	861	2162	1586	1755	unchanged
ENSRNOG00000003977	Dusp1	114856	644.2206179	-1.377474433	0.141913472	4.00E-23	7.65E-22	901	987	732	519	296	352	downregulated
ENSRNOG00000004861	Itga4	311144	452.112121	1.759946777	0.182003707	4.05E-23	7.73E-22	136	199	232	671	776	808	upregulated
ENSRNOG00000054437	Rel	305584	329.6330576	-1.583577553	0.163664899	4.15E-23	7.91E-22	510	498	381	174	203	150	downregulated
ENSRNOG00000054212	Pde1a	81529	178.5167609	1.684875858	0.17438102	4.94E-23	9.40E-22	84	76	73	349	261	284	upregulated
ENSRNOG00000013186	G3bp1	171092	2518.407558	0.788190219	0.080648454	5.21E-23	9.91E-22	1573	1915	1668	3679	3286	3416	unchanged
ENSRNOG00000025509	Apbb2	305338	260.6259653	1.535178332	0.158982642	5.49E-23	1.04E-21	113	116	139	422	423	415	upregulated
ENSRNOG00000007947	Fam13a	362378	2638.006105	-1.13900465	0.117499051	5.75E-23	1.09E-21	3287	3591	3313	2413	1662	1324	downregulated
ENSRNOG00000011032	Lhfpl2	294643	1669.095668	-1.257803516	0.129963998	5.87E-23	1.11E-21	2539	2243	1821	1396	903	912	downregulated
ENSRNOG00000018939	Rexo2	300689	1445.673122	0.807050628	0.082758776	5.94E-23	1.12E-21	923	1013	993	2287	1787	1941	unchanged
ENSRNOG00000030759	Nhs	317494	199.0303223	1.678303132	0.174271655	6.39E-23	1.21E-21	91	78	91	337	314	336	upregulated
ENSRNOG00000002393	Eprs	289352	9537.309951	0.640773493	0.065548483	6.46E-23	1.22E-21	6568	7045	7167	14188	11896	11852	unchanged
ENSRNOG00000059015	Triobp	362956	1630.250768	-0.82700655	0.084977369	6.70E-23	1.26E-21	1848	2172	1835	1338	1283	1181	unchanged
ENSRNOG00000019354	Ptch1	89830	486.0729146	-1.197708507	0.123845147	7.01E-23	1.32E-21	640	654	607	399	312	249	downregulated
ENSRNOG00000018488	Cd40	171369	435.4780817	-1.325142814	0.137405417	7.04E-23	1.32E-21	554	597	595	242	280	271	downregulated
ENSRNOG00000015430	Nlgn2	117096	3230.848775	-0.822928236	0.084699588	7.91E-23	1.49E-21	3908	4014	3646	2551	2526	2451	unchanged
ENSRNOG00000016413	Pstpip1	300732	1202.994818	-0.967373503	0.099824574	8.13E-23	1.52E-21	1497	1600	1373	1109	823	726	unchanged
ENSRNOG00000059961	Rapgef3	59326	85.72895529	3.059753857	0.320097092	9.25E-23	1.73E-21	26	8	15	165	169	163	upregulated
ENSRNOG00000019283	P2ry2	29597	1356.080737	-0.858574474	0.088580008	9.32E-23	1.74E-21	1506	1703	1692	1120	1061	940	unchanged
ENSRNOG00000018630	Gapdh	24383	22998.69999	-0.741164167	0.076295203	9.67E-23	1.81E-21	27003	29656	24107	22491	17160	16552	unchanged
ENSRNOG00000001030	Tsc22d1	498545	5588.23044	0.873249402	0.090197843	1.04E-22	1.94E-21	3609	3904	3477	8006	7159	8307	unchanged
ENSRNOG00000017895	Eno1	24333	26075.41999	-0.679107579	0.070001008	1.24E-22	2.31E-21	29515	32377	28123	26307	20220	18979	unchanged
ENSRNOG00000017932	St3gal2	64442	777.4116806	0.935947064	0.096975036	1.27E-22	2.35E-21	468	514	503	1342	1009	1002	unchanged
ENSRNOG00000007300	C1qtnf6	315114	1845.638267	-1.05593788	0.109935001	1.47E-22	2.72E-21	2432	2501	2064	1227	1348	1268	downregulated
ENSRNOG00000010947	Mmp14	81707	23952.24418	-0.848861455	0.088061489	1.64E-22	3.04E-21	28764	30424	27190	18159	19348	17556	unchanged
ENSRNOG00000011700	Ptprm	29616	865.6808691	0.875545007	0.090892955	1.68E-22	3.11E-21	522	624	556	1339	1190	1129	unchanged
ENSRNOG00000009433	Mcub	295462	342.1270952	-1.298177772	0.135790976	1.76E-22	3.25E-21	475	491	401	240	182	216	downregulated
ENSRNOG00000012819	Gdnf	25453	124.8399323	-2.193511611	0.231334898	1.91E-22	3.52E-21	193	210	173	39	61	41	downregulated
ENSRNOG00000037505	Ulk1	360827	968.1912626	-0.976185242	0.101686539	1.90E-22	3.52E-21	1243	1276	1085	873	655	599	unchanged
ENSRNOG00000004978	Prkacb	293508	1254.387394	-0.916219305	0.095457785	2.10E-22	3.87E-21	1588	1552	1454	1008	981	822	unchanged
ENSRNOG00000009465	Sfrp2	310552	262.1315841	-1.557534293	0.163876033	2.40E-22	4.42E-21	350	353	395	172	153	104	downregulated
ENSRNOG00000002934	Atp1b1	25650	906.6708382	0.999492207	0.104462172	2.54E-22	4.67E-21	596	580	504	1625	1199	1153	unchanged
ENSRNOG00000005620	Lcp2	155918	1714.667199	-0.735552642	0.076615213	2.97E-22	5.45E-21	1922	2138	1949	1634	1338	1220	unchanged
ENSRNOG00000057092	Slfn4	114247	70557.02769	-0.798081292	0.083235988	2.98E-22	5.48E-21	90318	83309	77119	67161	51385	49496	unchanged
ENSRNOG00000018706	Il15ra	690369	211.1477924	-1.572766289	0.166024121	3.06E-22	5.61E-21	296	340	254	116	119	105	downregulated
ENSRNOG00000042320	Slc41a1	363985	1401.356698	-1.091971105	0.114675087	3.26E-22	5.98E-21	2021	1866	1465	1051	957	882	downregulated
ENSRNOG00000019382	Zbtb47	316087	545.4004361	1.151485514	0.121045265	3.35E-22	6.13E-21	297	336	306	800	816	825	upregulated
ENSRNOG00000059618	Scarf1	303313	790.2627914	-0.897335393	0.093950942	3.52E-22	6.44E-21	947	990	947	717	539	541	unchanged
ENSRNOG00000015496	Tpm4	24852	11372.86159	0.599192537	0.062356061	3.65E-22	6.66E-21	7972	8836	8438	16423	13880	14359	unchanged
ENSRNOG00000012561	Arhgef10	306618	306.269273	1.321479089	0.139271457	3.68E-22	6.70E-21	140	193	153	563	430	444	upregulated
ENSRNOG00000029707	ND4	26201	15832.10586	0.679293666	0.070844273	3.85E-22	7.00E-21	10919	11995	11046	22923	19193	21353	unchanged
ENSRNOG00000006079	Psd4	311785	916.3452512	-0.863512995	0.090460362	3.97E-22	7.22E-21	1082	1125	1108	839	652	625	unchanged
ENSRNOG00000016208	Setbp1	291423	130.7033125	1.941420612	0.20586433	4.18E-22	7.58E-21	49	49	50	280	216	188	upregulated
ENSRNOG00000006818	Arl6ip5	66028	1863.081297	-0.702757306	0.073463566	4.27E-22	7.74E-21	2033	2260	2176	1749	1471	1392	unchanged
ENSRNOG00000008024	Pxk	306203	1937.391805	-0.780674338	0.08172691	4.31E-22	7.80E-21	2358	2361	2144	1846	1432	1369	unchanged
ENSRNOG00000000824	Dse	365583	2607.457594	0.800846365	0.083947597	4.81E-22	8.69E-21	1584	1801	1910	4081	3480	3270	unchanged
ENSRNOG00000015076	Cyp26b1	312495	127.9713855	-1.923251675	0.204383882	4.94E-22	8.93E-21	191	203	176	67	61	43	downregulated
ENSRNOG00000018827	Htr7	65032	63.97167768	-3.41825166	0.363776582	5.24E-22	9.46E-21	138	111	79	12	12	10	downregulated
ENSRNOG00000012771	Ddx41	314336	1197.836946	-0.919910628	0.096809913	5.41E-22	9.75E-21	1492	1600	1310	1088	853	758	unchanged
ENSRNOG00000045649	Arrdc3	309945	1099.664735	-2.723597961	0.291365777	5.94E-22	1.07E-20	2130	2024	1225	428	265	232	downregulated
ENSRNOG00000019422	Egr1	24330	2903.40261	-2.373294095	0.253821955	6.12E-22	1.10E-20	5020	4863	3806	821	1190	917	downregulated
ENSRNOG00000015075	Stc1	81801	266.788743	-1.406559901	0.149476452	6.55E-22	1.18E-20	398	365	324	172	158	140	downregulated
ENSRNOG00000001766	Tfrc	64678	1500.503556	0.860446613	0.090706099	7.01E-22	1.26E-20	1011	1014	939	2175	2014	2102	unchanged
ENSRNOG00000007319	Trib3	246273	861.284168	0.848895457	0.089645877	8.54E-22	1.53E-20	570	613	530	1386	1124	1115	unchanged
ENSRNOG00000005043	Cpeb2	360949	469.3391427	-1.203361961	0.128110181	9.26E-22	1.66E-20	600	648	589	288	328	294	downregulated
ENSRNOG00000016047	Macf1	362587	7286.779619	0.712267524	0.075074153	9.33E-22	1.67E-20	5075	5356	4965	10245	9324	9842	unchanged
ENSRNOG00000049378	Dennd5b	100365679	341.2504714	-1.273515083	0.135616047	9.53E-22	1.70E-20	479	464	413	270	188	190	downregulated
ENSRNOG00000019244	Mxra8	313770	3549.512121	0.642388318	0.067657504	1.00E-21	1.79E-20	2473	2723	2539	5173	4655	4283	unchanged
ENSRNOG00000010629	Nod1	500133	1785.226969	-1.035794155	0.110094813	1.04E-21	1.86E-20	2322	2382	2031	1194	1352	1207	downregulated
ENSRNOG00000048411	Uhrf1	316129	228.7271244	1.56136243	0.16691332	1.05E-21	1.87E-20	82	122	116	458	333	335	upregulated
ENSRNOG00000028341	Alkbh5	303193	1236.087334	-0.796778154	0.084302802	1.10E-21	1.95E-20	1510	1515	1372	1125	923	888	unchanged
ENSRNOG00000058249	Pgk1	24644	13699.9818	-0.956116768	0.101811998	1.16E-21	2.06E-20	17237	18861	14757	13169	8872	8426	unchanged
ENSRNOG00000002828	Tob1	170842	687.1466142	-0.909292347	0.096581469	1.24E-21	2.20E-20	837	848	828	576	476	495	unchanged
ENSRNOG00000007060	Plin2	298199	3377.939742	-0.779031534	0.082587778	1.31E-21	2.32E-20	3892	4364	3723	2750	2735	2547	unchanged
ENSRNOG00000021139	Esrra	293701	983.1557625	-0.928317734	0.098743601	1.40E-21	2.47E-20	1182	1265	1171	928	635	648	unchanged
ENSRNOG00000003720	Prrx1	266813	3334.877696	-0.716497575	0.075888446	1.40E-21	2.47E-20	3751	4167	3709	2836	2672	2652	unchanged
ENSRNOG00000018770	Pmaip1	492821	709.4977431	0.950794458	0.101191528	1.45E-21	2.55E-20	423	467	455	1136	903	1016	unchanged
ENSRNOG00000025768	Clk1	301434	3509.626186	-0.815213096	0.086629454	1.58E-21	2.77E-20	4220	4420	3913	3478	2454	2387	unchanged
ENSRNOG00000012658	Pdlim3	114108	2073.058644	2.922933686	0.317021254	1.69E-21	2.98E-20	288	474	538	3362	3954	4487	upregulated
ENSRNOG00000017714	Usp3	363084	1076.093855	-0.94291545	0.100617721	1.75E-21	3.08E-20	1393	1413	1167	874	813	697	unchanged
ENSRNOG00000002345	Rasgef1b	100361238	254.2786803	-1.46903547	0.157971541	1.77E-21	3.11E-20	285	387	380	163	129	142	downregulated
ENSRNOG00000008320	Lypla1	25514	1818.930518	0.807508334	0.08592087	1.79E-21	3.14E-20	1184	1303	1197	2572	2517	2433	unchanged
ENSRNOG00000013967	Blnk	499356	257.5241689	1.479871337	0.159087215	1.84E-21	3.22E-20	118	140	118	544	352	359	upregulated
ENSRNOG00000002089	Ccng2	29157	1357.517163	-1.117837563	0.119798029	2.00E-21	3.49E-20	1799	1840	1582	1247	838	718	downregulated
ENSRNOG00000030408	Dnajb12	294513	1478.798035	-0.729897719	0.077755095	2.22E-21	3.87E-20	1743	1779	1647	1345	1146	1121	unchanged
ENSRNOG00000002074	Rest	83618	1290.472589	-0.938445969	0.100512677	2.46E-21	4.28E-20	1689	1624	1440	984	985	885	unchanged
ENSRNOG00000026235	Hk3	25060	3403.821037	-0.65394484	0.06960169	2.51E-21	4.38E-20	3716	4131	3821	3385	2726	2517	unchanged
ENSRNOG00000017154	Atp11a	306600	2661.732119	-0.982296057	0.10552899	2.83E-21	4.92E-20	3353	3410	3149	1801	2032	1899	unchanged
ENSRNOG00000010488	Zmiz1	361103	3791.225919	-0.851745797	0.091240179	2.93E-21	5.09E-20	4727	4858	4100	2938	2971	2804	unchanged
ENSRNOG00000023258	Nfkb1	81736	4242.784177	-0.922299297	0.098999307	3.07E-21	5.33E-20	5350	5561	4677	3086	3353	2984	unchanged
ENSRNOG00000036677	Slc16a3	80878	2570.669668	-2.148724553	0.233907371	3.21E-21	5.56E-20	4276	4139	3384	1453	864	745	downregulated
ENSRNOG00000034177	Efna5	116683	142.0278353	-1.754228816	0.190453519	3.42E-21	5.92E-20	215	214	187	80	59	69	downregulated
ENSRNOG00000001700	Whrn	313255	619.5547156	-1.006935439	0.108447955	3.50E-21	6.05E-20	729	811	781	446	438	441	downregulated
ENSRNOG00000030475	Pwwp3b	501630	112.5212623	2.398210777	0.260919469	3.55E-21	6.14E-20	20	47	31	194	207	213	upregulated
ENSRNOG00000029912	Septin5	116728	918.4756367	-0.813979555	0.087324836	3.60E-21	6.21E-20	1079	1154	1050	780	690	687	unchanged
ENSRNOG00000012965	Themis2	500561	1004.218599	-1.1169705	0.120772784	4.19E-21	7.22E-20	1401	1325	1130	699	753	587	downregulated
ENSRNOG00000005157	Rbbp7	83712	3368.99753	0.664958409	0.071216926	4.28E-21	7.37E-20	2279	2618	2377	4931	4133	4406	unchanged
ENSRNOG00000004647	Il10	25325	53.12185418	-4.193791706	0.453777695	4.37E-21	7.51E-20	119	89	74	9	6	2	downregulated
ENSRNOG00000005413	Creb3l1	362165	3821.420968	-0.756395446	0.081262048	4.59E-21	7.89E-20	4550	4556	4339	3397	3177	2649	unchanged
ENSRNOG00000059406	Ier5	498256	1186.534421	-0.850707748	0.091576103	4.60E-21	7.89E-20	1423	1403	1449	1086	882	787	unchanged
ENSRNOG00000026748	Dennd2a	312257	838.2595549	-0.922067777	0.099441172	4.65E-21	7.96E-20	1024	1129	929	672	641	560	unchanged
ENSRNOG00000007408	Ebf4	680751	94.34186437	-2.336019795	0.255541363	4.79E-21	8.19E-20	162	150	130	29	40	29	downregulated
ENSRNOG00000011905	Atp6v1e1	297566	2905.693768	-0.720496551	0.077378887	4.88E-21	8.33E-20	3152	3593	3398	2884	2112	2168	unchanged
ENSRNOG00000013391	Sorbs2	114901	235.2515454	1.895021192	0.206950507	4.88E-21	8.33E-20	121	84	67	387	379	437	upregulated
ENSRNOG00000053086	Selenop	29360	1132.193875	1.212378411	0.131446758	4.90E-21	8.37E-20	598	751	549	2359	1417	1473	upregulated
ENSRNOG00000016551	Bcl2l11	64547	661.6162502	-1.149255334	0.124543981	5.08E-21	8.66E-20	914	925	725	563	375	400	downregulated
ENSRNOG00000000869	Arhgef6	363509	838.3368818	0.988273065	0.106781324	5.10E-21	8.68E-20	465	516	579	1447	1109	1103	unchanged
ENSRNOG00000055567	Fmnl2	499797	1533.859666	-0.833484265	0.090100825	6.98E-21	1.19E-19	1894	1962	1655	1249	1187	1128	unchanged
ENSRNOG00000013160	Sash1	365037	2329.004984	-0.851921227	0.092166738	7.02E-21	1.19E-19	3003	2931	2471	2165	1633	1612	unchanged
ENSRNOG00000004532	Dipk1b	362090	116.1024094	2.057245066	0.225545657	7.28E-21	1.23E-19	43	43	37	268	172	180	upregulated
ENSRNOG00000018704	Nolc1	64896	1851.235179	0.736997905	0.079574648	7.56E-21	1.28E-19	1218	1370	1282	2655	2434	2441	unchanged
ENSRNOG00000000583	Cdk19	309804	1121.640385	-0.927855849	0.100669859	7.83E-21	1.33E-19	1406	1484	1240	1052	744	726	unchanged
ENSRNOG00000021206	Plaat3	24913	658.7322239	-1.002349605	0.108983048	8.23E-21	1.39E-19	842	860	764	527	496	397	downregulated
ENSRNOG00000020653	S1pr2	29415	1471.305766	-0.783381323	0.084820678	8.54E-21	1.44E-19	1815	1728	1667	1301	1131	1076	unchanged
ENSRNOG00000009889	Pgm1	24645	1119.432124	-0.826892324	0.089665415	8.83E-21	1.49E-19	1321	1424	1271	938	899	776	unchanged
ENSRNOG00000020336	Ezh1	303547	991.8448658	-0.842871997	0.09148343	9.59E-21	1.62E-19	1170	1291	1115	908	748	655	unchanged
ENSRNOG00000005602	Mthfd1	64300	482.5891547	1.084466571	0.118391962	1.03E-20	1.74E-19	272	289	296	747	663	726	upregulated
ENSRNOG00000006532	H3f3b	117056	12882.93557	-0.716833667	0.077658625	1.04E-20	1.74E-19	15551	15918	13441	12667	9681	9451	unchanged
ENSRNOG00000045997	Chst14	691394	409.5201384	1.097730754	0.119939199	1.11E-20	1.86E-19	253	246	224	696	547	585	upregulated
ENSRNOG00000060846	Morc4	315914	191.596153	1.812888634	0.199789224	1.17E-20	1.97E-19	51	82	100	373	304	302	upregulated
ENSRNOG00000015222	Tent5c	310721	268.7874455	-1.314781854	0.144477004	1.36E-20	2.28E-19	312	415	354	195	156	147	downregulated
ENSRNOG00000046791	Sh3rf3	294557	91.36041353	2.332062252	0.257934073	1.39E-20	2.33E-19	29	26	27	159	172	164	upregulated
ENSRNOG00000006076	Steap2	312052	1210.755475	-1.115605439	0.122313029	1.43E-20	2.39E-19	1540	1615	1499	1145	695	666	downregulated
ENSRNOG00000016334	Ptbp3	83515	2292.807816	-0.75952062	0.082778613	1.56E-20	2.61E-19	2610	2860	2613	1881	1869	1749	unchanged
ENSRNOG00000011316	Fam167a	498533	89.21984031	-2.622832401	0.292026403	1.72E-20	2.86E-19	140	165	127	15	33	29	downregulated
ENSRNOG00000008243	Slc43a1	311168	275.1829738	-1.255526939	0.138337693	1.76E-20	2.92E-19	343	385	362	188	182	153	downregulated
ENSRNOG00000015420	Stxbp1	25558	2346.896098	-0.747028832	0.081654304	2.06E-20	3.42E-19	2676	2937	2635	1943	1907	1811	unchanged
ENSRNOG00000003947	Ntn1	114523	959.1780173	-1.089221177	0.120004634	2.13E-20	3.54E-19	1120	1233	1307	637	730	600	downregulated
ENSRNOG00000006236	Dsn1	499933	311.5978985	1.296391526	0.143250677	2.29E-20	3.80E-19	145	189	166	612	425	425	upregulated
ENSRNOG00000053691	Lama5	140433	3695.75026	-1.154218568	0.127958869	2.67E-20	4.43E-19	5118	5248	3982	2191	2602	2498	downregulated
ENSRNOG00000028650	Inf2	362790	2772.443739	-0.724676973	0.079935768	4.63E-20	7.67E-19	3200	3419	3065	2338	2288	2131	unchanged
ENSRNOG00000006444	Fkbp4	260321	1241.048862	0.742606585	0.081943289	4.72E-20	7.80E-19	869	895	822	1873	1655	1544	unchanged
ENSRNOG00000013074	Wt1	24883	542.8726283	1.134471214	0.12621285	4.85E-20	8.02E-19	268	384	294	1005	749	704	upregulated
ENSRNOG00000016117	Myof	309499	10530.67786	0.863537006	0.095633482	5.03E-20	8.31E-19	5924	7216	7644	15243	14573	14379	unchanged
ENSRNOG00000009068	Phlda3	363989	2662.586339	0.675476531	0.074499483	5.19E-20	8.55E-19	1760	1995	1962	3901	3346	3430	unchanged
ENSRNOG00000010597	Slc5a7	85426	127.4326506	1.882452447	0.211232026	5.21E-20	8.58E-19	49	58	42	233	192	230	upregulated
ENSRNOG00000009481	Ddhd1	305816	735.4823418	-0.956244709	0.10630216	5.68E-20	9.34E-19	948	991	788	618	527	477	unchanged
ENSRNOG00000057556	Pdzrn3	312607	4558.256214	-0.779967292	0.086434679	6.09E-20	1.00E-18	5757	5426	4949	3794	3517	3530	unchanged
ENSRNOG00000014443	Pde5a	171115	287.0074261	-1.477694445	0.165734564	6.39E-20	1.05E-18	430	408	350	225	144	124	downregulated
ENSRNOG00000029784	Pak1	29431	1012.220293	0.988894297	0.110218206	6.87E-20	1.13E-18	589	634	660	1890	1240	1313	unchanged
ENSRNOG00000016242	Fzd1	58868	9973.454092	-0.734905802	0.081487632	6.94E-20	1.14E-18	11463	11795	11638	8178	8269	7710	unchanged
ENSRNOG00000014311	Slc7a8	84551	722.2578385	-1.011227808	0.112975069	7.67E-20	1.25E-18	962	944	803	545	543	457	downregulated
ENSRNOG00000014276	Plce1	114633	329.6644399	1.208489089	0.135456142	7.77E-20	1.27E-18	167	195	189	509	504	485	upregulated
ENSRNOG00000018126	Abca1	313210	5925.321923	-1.006982956	0.112547203	8.06E-20	1.31E-18	8566	7319	6284	5050	3602	4128	downregulated
ENSRNOG00000016724	Epb41l3	116724	782.5410431	0.867097739	0.096587247	8.15E-20	1.33E-18	467	535	540	1287	1018	1008	unchanged
ENSRNOG00000022392	Hspb8	113906	643.2694229	-1.104056852	0.123632924	8.33E-20	1.36E-18	868	797	797	568	412	351	downregulated
ENSRNOG00000012148	Trio	310192	1944.441106	-1.067033369	0.119610643	8.98E-20	1.46E-18	2453	2700	2246	1205	1404	1400	downregulated
ENSRNOG00000021259	Prnp	24686	5037.796753	0.92746483	0.103562496	9.00E-20	1.46E-18	2932	3417	3306	6773	7125	7469	unchanged
ENSRNOG00000021787	Zfp217	311764	975.8190356	-0.842445258	0.09397073	9.27E-20	1.50E-18	1235	1178	1097	855	735	677	unchanged
ENSRNOG00000012016	Npc1	266732	1490.979444	-0.700015228	0.077870499	9.64E-20	1.56E-18	1718	1777	1676	1375	1206	1109	unchanged
ENSRNOG00000037449	Pole	304573	184.0572637	1.548679353	0.174744253	1.00E-19	1.62E-18	72	103	84	362	287	255	upregulated
ENSRNOG00000008465	Tmem176b	171411	2312.921188	0.68249402	0.075929635	1.06E-19	1.71E-18	1631	1709	1610	3728	2869	2753	unchanged
ENSRNOG00000010747	Dap	64322	2977.451973	-0.598899084	0.066536934	1.09E-19	1.76E-18	3303	3538	3208	2835	2445	2413	unchanged
ENSRNOG00000046891	Hk1	25058	3225.939508	-0.668045042	0.074432393	1.20E-19	1.93E-18	3598	3957	3547	2887	2744	2446	unchanged
ENSRNOG00000017488	Snx24	361328	513.4733662	1.073874778	0.12078906	1.23E-19	1.97E-18	278	306	332	788	713	766	upregulated
ENSRNOG00000030888	Rela	309165	1959.959552	-0.93870395	0.105353421	1.24E-19	2.00E-18	2516	2457	2248	1383	1506	1423	unchanged
ENSRNOG00000015415	Rhoq	85428	5578.042858	-0.633342696	0.07056616	1.29E-19	2.07E-18	6253	6559	6185	5059	4427	4682	unchanged
ENSRNOG00000039593	Ecscr	689248	105.7370758	-2.078663969	0.236777691	1.32E-19	2.11E-18	148	175	158	34	47	46	downregulated
ENSRNOG00000013017	Arnt2	25243	348.4152591	1.45980503	0.16543485	1.38E-19	2.21E-18	147	148	215	588	507	572	upregulated
ENSRNOG00000032917	Zfand2a	360772	2513.606437	-0.835102868	0.093635584	1.41E-19	2.25E-18	2844	3271	2929	1925	2063	1826	unchanged
ENSRNOG00000014025	Rasgrf1	192213	240.2314568	-3.882430514	0.444345206	1.51E-19	2.41E-18	469	496	303	53	28	15	downregulated
ENSRNOG00000006940	Ncf4	500904	1945.105315	-1.086686399	0.122589474	1.51E-19	2.42E-18	2564	2619	2248	1840	1219	1021	downregulated
ENSRNOG00000008663	Nat10	311257	344.940916	1.111709585	0.1254441	1.54E-19	2.45E-18	193	212	200	588	457	500	upregulated
ENSRNOG00000002882	Zcchc2	304695	1912.561599	-0.75663242	0.08476197	1.54E-19	2.46E-18	2318	2389	2031	1645	1528	1431	unchanged
ENSRNOG00000057823	Ubc	50522	2636.361363	-0.799020884	0.089695956	1.67E-19	2.66E-18	3340	3079	2952	2171	2057	1988	unchanged
ENSRNOG00000022839	Ifit3	309526	37471.48088	-0.797762171	0.090130046	1.70E-19	2.71E-18	41169	48128	44427	28564	29931	29310	unchanged
ENSRNOG00000022071	Itga2b	685269	125.0830015	-1.948956254	0.222586948	1.71E-19	2.72E-18	180	203	176	45	67	50	downregulated
ENSRNOG00000005673	Runx1t1	362489	167.5278173	1.729965998	0.197238755	2.00E-19	3.18E-18	50	93	71	331	249	267	upregulated
ENSRNOG00000015658	Sorbs1	686098	467.7025547	1.122037675	0.127089902	2.02E-19	3.20E-18	250	305	262	736	612	741	upregulated
ENSRNOG00000006410	Akap5	171026	62.24522578	2.995845743	0.342859829	2.30E-19	3.64E-18	17	11	9	129	102	130	upregulated
ENSRNOG00000018453	Nop2	314969	509.2892298	1.09690901	0.124429019	2.33E-19	3.68E-18	261	309	329	796	692	774	upregulated
ENSRNOG00000018453	LOC500881	500881	509.2892298	1.09690901	0.124429019	2.33E-19	3.68E-18	261	309	329	796	692	774	upregulated
ENSRNOG00000050251	MGC105649	302884	621.0767042	-1.384728908	0.158090836	2.33E-19	3.68E-18	761	872	891	302	359	426	downregulated
ENSRNOG00000019926	Ramp1	58965	148.8856065	1.600009333	0.182735848	2.43E-19	3.84E-18	65	72	66	269	226	238	upregulated
ENSRNOG00000030213	Vps13c	363087	2593.990807	-0.612608832	0.068764225	2.46E-19	3.88E-18	2916	3028	2840	2503	2143	2025	unchanged
ENSRNOG00000036697	Mafg	64188	982.1309198	-0.788687161	0.08894625	2.49E-19	3.91E-18	1179	1213	1096	867	774	695	unchanged
ENSRNOG00000003310	Tmem63a	289318	1219.077371	-0.86015328	0.097388448	2.97E-19	4.68E-18	1602	1457	1344	1078	861	872	unchanged
ENSRNOG00000008767	Atg4c	313391	392.2709511	-1.050811598	0.119548136	3.07E-19	4.83E-18	505	528	453	297	268	259	downregulated
ENSRNOG00000017123	B2m	24223	64708.01322	-0.547136918	0.061598589	3.29E-19	5.17E-18	69261	77700	68467	64111	56278	50688	unchanged
ENSRNOG00000003480	Aim2	304987	1245.420187	-0.970926551	0.110444442	3.35E-19	5.26E-18	1380	1593	1655	884	958	860	unchanged
ENSRNOG00000049219	Rnf187	360533	1268.090436	0.778629619	0.088153781	3.54E-19	5.55E-18	781	894	925	1957	1671	1608	unchanged
ENSRNOG00000002318	Limch1	305332	79.80781298	2.927224678	0.337284587	3.67E-19	5.74E-18	14	27	9	142	130	185	upregulated
ENSRNOG00000061607	Lmbr1l	300215	389.034648	-1.176252442	0.134480887	3.98E-19	6.22E-18	515	533	469	339	216	222	downregulated
ENSRNOG00000004197	Asb12	503446	50.3740049	3.62191497	0.415638506	4.13E-19	6.45E-18	5	6	9	131	94	83	upregulated
ENSRNOG00000005417	Zhx2	314988	343.4709235	-1.433089768	0.164883127	4.40E-19	6.86E-18	493	495	421	190	243	159	downregulated
ENSRNOG00000051915	Spred3	308478	539.452206	-1.030335889	0.117826753	4.68E-19	7.30E-18	732	663	634	401	365	376	downregulated
ENSRNOG00000018971	Mob3a	362833	1256.118354	-0.710005939	0.080617486	4.97E-19	7.75E-18	1456	1526	1389	1195	982	924	unchanged
ENSRNOG00000006514	Vezt	299738	860.6649265	-0.785994947	0.089452848	5.20E-19	8.09E-18	1007	1079	971	807	637	612	unchanged
ENSRNOG00000008040	Pimreg	360559	81.33761731	2.288605547	0.26478209	5.29E-19	8.21E-18	21	26	28	179	127	139	upregulated
ENSRNOG00000013791	Enpp3	54410	2776.535332	-0.990012781	0.113364664	5.44E-19	8.45E-18	3826	3609	2932	2458	1998	1596	unchanged
ENSRNOG00000056069	Kif11	171304	246.5708363	1.556598731	0.179798444	5.54E-19	8.58E-18	121	86	135	475	386	349	upregulated
ENSRNOG00000007197	Nr1h4	60351	96.12089249	2.443739011	0.284077404	6.10E-19	9.44E-18	32	14	34	203	182	148	upregulated
ENSRNOG00000026236	Morc3	304074	2926.325011	-0.607511618	0.068991416	6.19E-19	9.57E-18	3228	3450	3220	2715	2403	2404	unchanged
ENSRNOG00000031824	Slc44a2	363024	2702.861416	0.627304094	0.071272861	6.28E-19	9.70E-18	1904	2131	1894	3953	3275	3476	unchanged
ENSRNOG00000010077	Smarcd3	296732	358.1817283	1.176916899	0.135569201	6.96E-19	1.08E-17	229	198	180	617	487	523	upregulated
ENSRNOG00000021424	Cd300lf	287818	1449.016517	-0.69842227	0.079630039	6.98E-19	1.08E-17	1583	1774	1670	1281	1150	1148	unchanged
ENSRNOG00000030019	Atp1a1	24211	11947.85358	-0.614099798	0.069899806	7.30E-19	1.12E-17	13473	13919	13081	10725	10052	9790	unchanged
ENSRNOG00000031993	Prim1	246327	403.4712004	1.157975549	0.133491417	7.73E-19	1.19E-17	219	227	245	764	507	566	upregulated
ENSRNOG00000017976	Slco2b1	140860	102.0890181	2.462214413	0.286960457	8.22E-19	1.26E-17	36	34	15	266	154	156	upregulated
ENSRNOG00000023338	Tspan2	64521	358.9701541	1.163312563	0.134281723	8.33E-19	1.28E-17	207	202	204	667	453	514	upregulated
ENSRNOG00000024998	Trps1	299897	1056.101095	-0.808332475	0.092655992	8.57E-19	1.32E-17	1309	1299	1161	928	830	732	unchanged
ENSRNOG00000054515	Fgd6	500824	572.6043748	-1.010374132	0.11642089	8.74E-19	1.34E-17	724	775	651	431	440	354	downregulated
ENSRNOG00000050834	Fam102a	687750	189.3592805	-1.653936474	0.192661103	9.10E-19	1.39E-17	282	273	252	85	119	85	downregulated
ENSRNOG00000004500	Myc	24577	460.079077	1.053466666	0.121547974	9.33E-19	1.43E-17	300	263	265	800	605	633	upregulated
ENSRNOG00000004141	Vasn	679921	1202.080814	-0.738832112	0.084668935	9.55E-19	1.46E-17	1379	1483	1353	1043	983	891	unchanged
ENSRNOG00000019164	Uba1	314432	7722.556298	-0.623472885	0.071246422	9.82E-19	1.50E-17	8952	9032	8244	7203	6586	5944	unchanged
ENSRNOG00000037814	Cxcl17	308436	166.6411061	-1.499496896	0.174468453	1.09E-18	1.66E-17	215	251	228	119	82	80	downregulated
ENSRNOG00000008215	Trim47	690374	1147.980092	-0.742877422	0.085333928	1.16E-18	1.76E-17	1349	1448	1236	1076	886	831	unchanged
ENSRNOG00000017819	Cd14	60350	12840.16915	-0.759089954	0.087232315	1.17E-18	1.78E-17	15410	16017	13852	13039	9528	8639	unchanged
ENSRNOG00000049560	Glul	24957	10525.83831	-0.788855402	0.090783878	1.20E-18	1.82E-17	12876	13453	11096	10460	7808	6958	unchanged
ENSRNOG00000013916	Nefm	24588	52.07071916	4.555652845	0.526713175	1.22E-18	1.85E-17	0	5	6	97	91	134	upregulated
ENSRNOG00000005957	Slc4a7	117955	777.2596716	-0.80675655	0.093006759	1.33E-18	2.02E-17	941	968	865	687	590	557	unchanged
ENSRNOG00000009951	Aif1l	362107	68.13582653	2.478512493	0.290223335	1.33E-18	2.02E-17	18	21	17	142	115	122	upregulated
ENSRNOG00000048495	Rrp12	679127	355.3349406	1.088549622	0.126349546	1.38E-18	2.09E-17	206	211	212	553	523	500	upregulated
ENSRNOG00000017977	Smpd1	308909	2503.337839	-0.721637069	0.083126261	1.48E-18	2.24E-17	3078	3028	2628	2272	2004	1857	unchanged
ENSRNOG00000059326	Abca9	287788	124.3936923	1.796704095	0.210964217	1.73E-18	2.61E-17	44	54	54	209	207	213	upregulated
ENSRNOG00000001713	LOC100360218	100360218	2913.073051	-0.610968042	0.070362927	1.85E-18	2.79E-17	3305	3427	3131	2846	2427	2229	unchanged
ENSRNOG00000002643	Ugdh	83472	6730.61713	-0.64749445	0.074676718	1.86E-18	2.81E-17	7830	7907	7275	6152	5779	5079	unchanged
ENSRNOG00000008658	Mitf	25094	576.8585017	-1.22163091	0.142775331	1.87E-18	2.82E-17	897	748	620	419	379	318	downregulated
ENSRNOG00000042826	Zfp52	361487	338.3219069	-1.280492651	0.149838375	1.96E-18	2.95E-17	515	450	381	260	187	191	downregulated
ENSRNOG00000038746	Bco2	315644	576.9460456	-1.009471648	0.117615153	1.99E-18	2.99E-17	695	801	671	400	421	408	downregulated
ENSRNOG00000016701	Gng8	245986	934.0140529	-1.148202889	0.134073929	2.01E-18	3.02E-17	1250	1270	1099	870	562	469	downregulated
ENSRNOG00000007387	Per1	287422	533.4442187	-1.127702414	0.131734353	2.04E-18	3.07E-17	779	700	575	391	364	324	downregulated
ENSRNOG00000014119	Farsb	301544	999.5919821	0.74451941	0.08621972	2.16E-18	3.24E-17	661	709	710	1540	1264	1288	unchanged
ENSRNOG00000026605	Ifi27l2b	299269	11569.09796	-0.624948949	0.072154581	2.17E-18	3.25E-17	13136	14068	12152	11944	9059	8729	unchanged
ENSRNOG00000010174	Enpp4	301261	3263.440478	-0.77151174	0.089464682	2.20E-18	3.29E-17	3648	3983	3907	2580	2676	2510	unchanged
ENSRNOG00000051235	C2	24231	1180.064865	-0.81559678	0.094658524	2.21E-18	3.30E-17	1363	1512	1351	1114	917	755	unchanged
ENSRNOG00000010645	Lgals3	83781	10903.59652	-0.562069286	0.064877746	2.37E-18	3.54E-17	11406	13033	12010	11346	8879	8521	unchanged
ENSRNOG00000019638	Lmna	60374	6981.132054	0.552270148	0.063637323	2.38E-18	3.55E-17	4992	5645	5176	9903	8424	8723	unchanged
ENSRNOG00000019549	Akap12	83425	827.568888	1.304886048	0.1533036	2.51E-18	3.74E-17	376	429	509	1149	1211	1448	upregulated
ENSRNOG00000027030	Adm	25026	1432.462545	-0.715743935	0.083055902	2.61E-18	3.88E-17	1685	1691	1612	1318	1169	1034	unchanged
ENSRNOG00000007114	Psma6	29673	2983.912598	-0.588542565	0.0680722	2.68E-18	3.98E-17	3289	3634	3128	2929	2433	2393	unchanged
ENSRNOG00000008713	Slc41a2	362861	1826.900513	-0.88547926	0.103268925	2.68E-18	3.98E-17	2367	2236	2040	1380	1462	1287	unchanged
ENSRNOG00000025023	Stat6	362896	2371.797521	-0.644985757	0.07482562	2.96E-18	4.40E-17	2595	2854	2661	2193	2025	1787	unchanged
ENSRNOG00000020942	Plekha4	308584	2175.689054	-0.971756207	0.113758017	3.04E-18	4.50E-17	2666	2795	2626	1436	1720	1542	unchanged
ENSRNOG00000015078	Ifitm3	361673	11205.44313	-0.597026883	0.069222155	3.06E-18	4.52E-17	12600	13763	11481	11307	8828	8934	unchanged
ENSRNOG00000016166	Pdlim1	54133	902.8779602	0.821009185	0.09590848	3.53E-18	5.22E-17	586	599	628	1359	1161	1240	unchanged
ENSRNOG00000036745	Gna13	303634	3314.979998	-0.814293844	0.095153661	3.58E-18	5.28E-17	3917	4257	3689	2506	2649	2570	unchanged
ENSRNOG00000011148	Ssr3	81784	6614.201614	-0.529404734	0.062177073	3.68E-18	5.43E-17	7209	7783	6947	6568	5688	5307	unchanged
ENSRNOG00000014021	Matn4	296358	241.8807579	1.664432772	0.197621978	4.03E-18	5.95E-17	74	128	117	382	359	453	upregulated
ENSRNOG00000007422	Vav2	296603	698.4358148	0.8059208	0.094329222	4.28E-18	6.30E-17	450	499	466	1129	905	878	unchanged
ENSRNOG00000006327	Rcc2	298594	1119.089623	0.758600239	0.088797146	4.63E-18	6.82E-17	757	775	780	1623	1484	1474	unchanged
ENSRNOG00000025602	Cdk4	94201	1566.957623	0.747107665	0.087474051	4.86E-18	7.14E-17	990	1106	1160	2314	2100	1990	unchanged
ENSRNOG00000012405	Tcf4	84382	1034.368679	-0.801025698	0.09403826	5.19E-18	7.62E-17	1210	1334	1145	835	800	799	unchanged
ENSRNOG00000060130	Ypel4	502643	259.8705287	-1.449753013	0.172378065	5.24E-18	7.69E-17	385	422	267	176	136	136	downregulated
ENSRNOG00000019189	Acat2	308100	590.8900655	1.45157925	0.172628087	5.28E-18	7.73E-17	188	313	371	1017	918	895	upregulated
ENSRNOG00000018507	Gfpt1	297417	3560.066105	-0.706216546	0.082740838	5.42E-18	7.94E-17	4183	4205	3976	2980	2915	2839	unchanged
ENSRNOG00000060544	Kdm5b	304809	2296.857618	-0.673124195	0.0788627	5.85E-18	8.55E-17	2705	2760	2447	2137	1910	1703	unchanged
ENSRNOG00000028292	Gart	288259	808.9936998	0.855516125	0.100736913	5.95E-18	8.69E-17	482	559	560	1194	1136	1065	unchanged
ENSRNOG00000007104	Itpr1	25262	1854.066312	1.060776377	0.125608051	6.23E-18	9.10E-17	1058	1121	1147	2416	2728	2948	upregulated
ENSRNOG00000003772	Csrp2	29317	266.24176	1.345340024	0.160109699	6.53E-18	9.52E-17	142	162	112	532	357	374	upregulated
ENSRNOG00000033835	Dnm1	140694	649.7063184	-1.071400676	0.127072824	6.93E-18	1.01E-16	931	832	708	562	397	402	downregulated
ENSRNOG00000042139	Clec4a1	362430	514.0099854	1.377942385	0.164308289	7.07E-18	1.03E-16	230	289	270	1189	665	627	upregulated
ENSRNOG00000012294	Heph	117240	769.4930657	1.271447555	0.151408868	7.09E-18	1.03E-16	314	412	518	1489	1009	1093	upregulated
ENSRNOG00000019737	Sema4a	310630	1700.545732	-0.951102357	0.112635609	7.54E-18	1.10E-16	2289	2192	1812	1618	1104	1064	unchanged
ENSRNOG00000019791	Sipa1l2	361442	1076.81093	-0.909629132	0.107685239	7.64E-18	1.11E-16	1310	1401	1234	777	781	843	unchanged
ENSRNOG00000014064	Ctsh	25425	6205.893121	-0.543302072	0.063903858	8.10E-18	1.17E-16	6769	7232	6630	6452	5066	4950	unchanged
ENSRNOG00000007546	Asns	25612	2403.892087	0.760823442	0.089745128	8.19E-18	1.19E-16	1483	1659	1821	3775	2993	3125	unchanged
ENSRNOG00000052721	Kdm6a	103689969	1191.092242	-0.696099901	0.081987075	8.22E-18	1.19E-16	1292	1449	1389	1081	961	907	unchanged
ENSRNOG00000015992	Ccl20	29538	3290.840687	-4.008515713	0.486323184	8.58E-18	1.24E-16	6458	6141	4807	201	577	349	downregulated
ENSRNOG00000046874	Snx9	683687	1263.972737	-0.686251339	0.080898015	8.92E-18	1.29E-16	1399	1494	1475	1160	1022	962	unchanged
ENSRNOG00000015318	Heyl	313575	354.0083562	-1.284315465	0.153689407	9.42E-18	1.36E-16	510	527	376	223	203	233	downregulated
ENSRNOG00000049033	Racgap1	315298	207.6362975	1.774862147	0.213682772	9.90E-18	1.43E-16	66	73	117	456	283	325	upregulated
ENSRNOG00000015121	N4bp1	291921	1986.078067	-0.677679275	0.079990505	1.01E-17	1.45E-16	2359	2296	2187	1790	1607	1555	unchanged
ENSRNOG00000004152	Lrp12	314941	1095.699732	-0.836704737	0.099249836	1.02E-17	1.46E-16	1378	1419	1147	933	772	840	unchanged
ENSRNOG00000012067	Fam111a	499322	2535.807981	0.817895604	0.097045486	1.12E-17	1.60E-16	1513	1756	1837	4385	3027	3238	unchanged
ENSRNOG00000008554	Slc9a9	363115	203.8983289	1.447596891	0.173841383	1.13E-17	1.62E-16	77	117	108	399	284	301	upregulated
ENSRNOG00000014336	Mcm5	291885	283.4984613	1.673901529	0.201891699	1.23E-17	1.76E-16	76	144	152	612	388	430	upregulated
ENSRNOG00000017849	Apbb3	117026	890.6915343	-1.162417053	0.139242433	1.23E-17	1.76E-16	1355	1213	892	728	518	537	downregulated
ENSRNOG00000000248	Srsf2	494445	4099.664734	0.545120637	0.064210344	1.24E-17	1.78E-16	2916	3359	3041	5876	5052	4941	unchanged
ENSRNOG00000037113	Slfn2	303380	15105.31059	-0.790302883	0.094008459	1.31E-17	1.87E-16	17016	19382	17359	11405	12510	11629	unchanged
ENSRNOG00000040205	Zcchc24	361104	2373.401508	0.678162857	0.080347662	1.35E-17	1.93E-16	1576	1701	1806	3625	3055	2873	unchanged
ENSRNOG00000032659	Plcl1	84587	66.62426401	2.896148417	0.351016932	1.35E-17	1.93E-16	20	11	11	181	90	120	upregulated
ENSRNOG00000038881	Hcls1	288077	3364.372682	-0.749113772	0.088985194	1.35E-17	1.93E-16	3740	4364	3749	3409	2556	2241	unchanged
ENSRNOG00000004544	Ube2e3	295686	882.4971578	0.828044281	0.098630087	1.47E-17	2.09E-16	522	638	611	1480	1101	1127	unchanged
ENSRNOG00000013304	Arg1	29221	728.1721507	-3.221631942	0.393161492	1.47E-17	2.09E-16	1612	1403	691	198	119	123	downregulated
ENSRNOG00000001432	Dtx2	304591	502.627096	-0.938428276	0.112189981	1.48E-17	2.10E-16	645	624	583	397	352	363	unchanged
ENSRNOG00000002186	Nudt9	305149	1065.229451	-0.694213481	0.082423743	1.48E-17	2.10E-16	1209	1315	1169	978	849	814	unchanged
ENSRNOG00000014675	Pi4k2a	114554	861.9464809	-0.834909545	0.099513005	1.48E-17	2.11E-16	982	1044	1072	809	643	564	unchanged
ENSRNOG00000005176	Map7d2	317508	104.1102813	1.893662222	0.229386005	1.50E-17	2.13E-16	43	37	40	183	168	184	upregulated
ENSRNOG00000001728	Fam43a	288031	326.2735107	-1.338042871	0.161164779	1.52E-17	2.15E-16	454	480	384	278	153	171	downregulated
ENSRNOG00000032436	Tmod3	300838	2122.350649	-0.583116309	0.069039026	1.53E-17	2.16E-16	2309	2529	2297	2103	1719	1708	unchanged
ENSRNOG00000028668	Slc28a2	60423	2403.208507	-0.683285725	0.081173676	1.57E-17	2.22E-16	2542	2835	2922	2164	1970	1844	unchanged
ENSRNOG00000000299	Foxo3	294515	1100.478405	-0.80963854	0.096555114	1.60E-17	2.26E-16	1322	1427	1186	930	898	759	unchanged
ENSRNOG00000005705	Qpct	313837	594.5079689	-0.946870127	0.113278715	1.60E-17	2.26E-16	680	810	713	550	415	358	unchanged
ENSRNOG00000018886	Prxl2c	498685	105.9732805	1.854937508	0.224821491	1.61E-17	2.26E-16	42	42	41	181	178	182	upregulated
ENSRNOG00000020640	Zbtb7b	295248	1384.081747	-0.714849987	0.085032126	1.61E-17	2.26E-16	1611	1575	1628	1237	1096	1063	unchanged
ENSRNOG00000006952	Prex1	311647	2998.044116	-0.798519391	0.095172854	1.62E-17	2.28E-16	3939	3648	3083	2747	2215	2151	unchanged
ENSRNOG00000008421	Klhl5	305351	935.9460459	0.760686116	0.090577146	1.63E-17	2.29E-16	623	682	630	1508	1245	1107	unchanged
ENSRNOG00000026941	Tril	362364	47.00847684	5.055701553	0.599373317	1.69E-17	2.37E-16	2	3	2	117	78	104	upregulated
ENSRNOG00000002418	Tgfb2	81809	1449.711837	0.834657721	0.099654163	1.70E-17	2.38E-16	928	1106	869	2156	1802	2095	unchanged
ENSRNOG00000012414	Rhobtb3	309922	408.8024817	1.153601073	0.138801087	1.70E-17	2.38E-16	259	210	230	721	520	610	upregulated
ENSRNOG00000005424	Odc1	24609	1465.570833	0.662881201	0.078788209	1.73E-17	2.42E-16	1010	1118	1035	2102	1880	1871	unchanged
ENSRNOG00000009204	Il17re	362417	117.7864923	1.975681162	0.239803413	1.78E-17	2.49E-16	35	64	32	247	200	173	upregulated
ENSRNOG00000005823	Utp20	314713	865.5754493	0.823418162	0.098393245	1.82E-17	2.54E-16	569	628	542	1239	1174	1185	unchanged
ENSRNOG00000012574	Pum3	499339	914.9777652	0.750732043	0.089544746	1.86E-17	2.60E-16	622	629	646	1434	1169	1153	unchanged
ENSRNOG00000016267	Chst15	286974	237.316962	-1.491752734	0.1810486	1.93E-17	2.69E-16	341	318	323	109	140	144	downregulated
ENSRNOG00000004686	Spop	287643	1784.320249	-0.687382546	0.08193229	1.99E-17	2.77E-16	2067	2128	1976	1797	1318	1345	unchanged
ENSRNOG00000015654	Ghr	25235	338.8217489	1.065933629	0.128265112	2.01E-17	2.80E-16	200	230	178	573	481	450	upregulated
ENSRNOG00000034084	Ggct	362368	190.9353361	-1.431108239	0.173525884	2.09E-17	2.90E-16	275	279	230	124	89	118	downregulated
ENSRNOG00000049221	Kdm4b	301128	1269.656246	-0.821064979	0.098352803	2.15E-17	2.99E-16	1644	1566	1337	1144	960	876	unchanged
ENSRNOG00000006435	Tor1b	311854	4087.075698	-0.788802771	0.094473169	2.25E-17	3.12E-16	4945	5044	4529	3139	3279	3216	unchanged
ENSRNOG00000025881	Rbms3	680726	187.7663096	1.346678714	0.163158461	2.25E-17	3.12E-16	94	102	96	322	268	292	upregulated
ENSRNOG00000054999	Hilpda	100361568	255.7874302	-1.443803499	0.17551621	2.47E-17	3.42E-16	403	388	263	174	137	131	downregulated
ENSRNOG00000024022	Ndfip2	361089	1749.542746	-0.619013492	0.073865142	2.48E-17	3.44E-16	1888	2066	1985	1718	1374	1398	unchanged
ENSRNOG00000013351	Stxbp5	81022	1720.085772	-0.675011874	0.08086282	2.89E-17	4.00E-16	2054	2042	1831	1636	1326	1344	unchanged
ENSRNOG00000007034	Hipk2	362342	1140.333197	-0.768099913	0.092328147	3.00E-17	4.14E-16	1318	1367	1341	932	892	898	unchanged
ENSRNOG00000001653	St3gal6	304023	489.446791	-1.086127021	0.131582109	3.09E-17	4.27E-16	649	650	572	451	286	285	downregulated
ENSRNOG00000012659	Vamp5	89818	199.704963	1.371230322	0.167033661	3.11E-17	4.29E-16	103	97	106	343	275	324	upregulated
ENSRNOG00000026415	Col14a1	314981	5028.161216	0.856320555	0.103203109	3.13E-17	4.31E-16	3328	3439	3174	6602	6996	7359	unchanged
ENSRNOG00000031443	Havcr2	363578	66.04892159	-2.572250773	0.316211135	3.17E-17	4.36E-16	131	99	87	18	21	20	downregulated
ENSRNOG00000015411	Apobec1	25383	313.9523816	1.593073314	0.19468672	3.18E-17	4.37E-16	146	133	149	782	394	405	upregulated
ENSRNOG00000013987	Sbno2	314619	4344.467063	-0.68693948	0.082544372	3.39E-17	4.66E-16	5099	5173	4746	3663	3631	3452	unchanged
ENSRNOG00000004516	Itgbl1	498564	670.1052122	0.894609973	0.108037033	3.42E-17	4.69E-16	439	497	369	1100	885	872	unchanged
ENSRNOG00000001270	Hvcn1	304485	697.8022531	-0.915357929	0.110808155	3.69E-17	5.05E-16	800	966	799	517	535	503	unchanged
ENSRNOG00000032703	Rasgrp3	313874	126.3360514	1.701659696	0.208789556	3.88E-17	5.31E-16	53	50	59	212	219	199	upregulated
ENSRNOG00000001426	Prkrip1	498171	932.1618001	-0.727491433	0.087680735	4.04E-17	5.52E-16	1088	1141	1031	876	732	674	unchanged
ENSRNOG00000011052	Gars	297113	3598.595727	0.544979589	0.065369685	4.27E-17	5.83E-16	2689	2803	2672	5163	4472	4297	unchanged
ENSRNOG00000019661	Gdf15	29455	526.7003741	-1.201720535	0.146864521	4.59E-17	6.27E-16	767	788	514	394	313	322	downregulated
ENSRNOG00000046439	Vps37c	108348178	432.2232564	-0.938176233	0.113940495	4.59E-17	6.27E-16	527	580	490	372	307	282	unchanged
ENSRNOG00000016256	Myo9b	25486	5212.456976	-0.660355012	0.079633461	4.77E-17	6.50E-16	6137	6333	5431	4664	4442	3978	unchanged
ENSRNOG00000029773	Atm	300711	1098.234517	0.795945935	0.096469713	5.26E-17	7.16E-16	686	750	796	1845	1381	1354	unchanged
ENSRNOG00000010402	Hspb2	161476	170.9911227	1.468088603	0.180403692	5.31E-17	7.22E-16	69	95	86	310	235	279	upregulated
ENSRNOG00000012060	Gucy1b1	25202	183.0408197	1.52713385	0.187927595	5.33E-17	7.23E-16	79	74	105	347	253	293	upregulated
ENSRNOG00000033734	Tnnt2	24837	2107.81906	0.808885245	0.098140723	5.49E-17	7.45E-16	1439	1497	1324	2847	2918	2936	unchanged
ENSRNOG00000003825	Wdr75	314545	767.1938465	0.828343764	0.100569149	5.50E-17	7.46E-16	549	511	475	1212	983	1016	unchanged
ENSRNOG00000045636	Fasn	50671	4841.199437	1.043681535	0.127446108	5.58E-17	7.56E-16	2507	2971	3279	6335	7372	7358	upregulated
ENSRNOG00000002553	Smim14	364154	2970.838225	0.571804377	0.068962226	5.88E-17	7.95E-16	2148	2271	2244	4418	3559	3632	unchanged
ENSRNOG00000037768	Rab43	500249	667.8535514	-0.913361594	0.111355016	5.98E-17	8.08E-16	748	883	820	498	527	465	unchanged
ENSRNOG00000008788	Pals1	314259	870.9568876	-0.744625254	0.090398564	6.37E-17	8.61E-16	948	1077	1036	812	636	667	unchanged
ENSRNOG00000026455	Gpd1l	363159	382.2909521	1.143396875	0.140234513	6.53E-17	8.82E-16	187	228	244	662	479	585	upregulated
ENSRNOG00000008620	Smad3	25631	1375.110406	-0.800788513	0.097627527	7.63E-17	1.03E-15	1764	1676	1459	1275	1050	936	unchanged
ENSRNOG00000024703	Dock5	305987	894.17735	-0.732222824	0.089243124	8.50E-17	1.14E-15	1041	1079	1009	789	681	706	unchanged
ENSRNOG00000053285	Mllt6	303504	846.0396613	-0.740211979	0.090274351	8.79E-17	1.18E-15	994	1044	931	769	671	616	unchanged
ENSRNOG00000006652	Ddx1	84474	2644.37061	0.610746949	0.074199354	8.97E-17	1.21E-15	1822	2040	1975	4063	3113	3286	unchanged
ENSRNOG00000027088	Ube2k	289623	1368.960657	0.659713078	0.080305183	9.32E-17	1.25E-15	961	1001	994	2132	1712	1647	unchanged
ENSRNOG00000010643	Kank2	100361376	2503.075447	0.56327502	0.068386737	9.54E-17	1.28E-15	1826	2027	1789	3726	3077	2959	unchanged
ENSRNOG00000007587	Tcp11l2	314683	388.8074169	-1.515429187	0.188171467	9.99E-17	1.34E-15	516	569	539	335	187	137	downregulated
ENSRNOG00000010580	Acot7	26759	538.8548015	-0.835487297	0.10243854	1.05E-16	1.41E-15	622	696	622	475	407	373	unchanged
ENSRNOG00000027938	Jcad	498764	555.7521915	-0.847320526	0.103986705	1.08E-16	1.44E-15	619	716	671	459	413	411	unchanged
ENSRNOG00000034078	Mxi1	25701	887.6094361	-1.298822201	0.16102501	1.08E-16	1.45E-15	1309	1283	963	809	451	419	downregulated
ENSRNOG00000008482	Rbms1	362138	2586.157007	-0.700114852	0.085577559	1.11E-16	1.48E-15	3071	3101	2800	2178	2093	2090	unchanged
ENSRNOG00000010381	Mknk1	500526	1888.863598	-0.606750698	0.074032325	1.21E-16	1.61E-15	2076	2284	2035	1882	1559	1436	unchanged
ENSRNOG00000004168	Slc35e4	266687	678.7564141	-0.832962081	0.102357487	1.21E-16	1.61E-15	799	802	835	582	476	521	unchanged
ENSRNOG00000005970	Lrrc1	367113	315.1038412	-1.077228299	0.133265365	1.24E-16	1.66E-15	419	429	354	240	203	210	downregulated
ENSRNOG00000026589	Dpy19l1	315496	5038.964563	-0.515411376	0.062764541	1.26E-16	1.68E-15	5448	5686	5464	5008	4305	4175	unchanged
ENSRNOG00000010311	Dzip1	364475	639.2406398	0.862074103	0.106058355	1.27E-16	1.69E-15	401	417	441	974	823	894	unchanged
ENSRNOG00000012892	Abca4	310836	302.9465326	-1.04323024	0.129105577	1.36E-16	1.80E-15	378	410	359	240	193	206	downregulated
ENSRNOG00000008639	Pabpc1	171350	27418.80925	-0.520266562	0.063472275	1.41E-16	1.87E-15	30632	31842	28032	27642	23516	22166	unchanged
ENSRNOG00000048980	Gng2	80850	1815.324078	-0.767418962	0.094321451	1.42E-16	1.89E-15	2071	2340	2015	1856	1317	1221	unchanged
ENSRNOG00000006628	Dusp16	297682	264.2557488	-1.160046242	0.144113601	1.43E-16	1.90E-15	356	360	310	181	167	176	downregulated
ENSRNOG00000047647	Il2ra	25704	37.30150236	-4.273259351	0.52988285	1.45E-16	1.91E-15	76	68	55	4	5	2	downregulated
ENSRNOG00000013309	Pik3ap1	294048	2200.716213	-0.5737728	0.070189016	1.53E-16	2.02E-15	2362	2668	2353	2116	1835	1794	unchanged
ENSRNOG00000013578	Trem2	301227	1011.600401	0.811563126	0.099962264	1.53E-16	2.02E-15	619	712	712	1738	1225	1278	unchanged
ENSRNOG00000015310	Lrrc32	293135	4804.787014	0.811408102	0.099960622	1.54E-16	2.03E-15	3367	3712	2643	7053	6493	6399	unchanged
ENSRNOG00000013925	Nox4	85431	94.50038799	1.849022714	0.231689345	1.56E-16	2.06E-15	36	42	34	182	161	143	upregulated
ENSRNOG00000010989	Ipo5	306182	6598.615332	-0.606965645	0.074375369	1.60E-16	2.11E-15	7687	7983	6666	6245	5427	5307	unchanged
ENSRNOG00000003745	Atf3	25389	559.3060182	-1.274154382	0.159761805	1.61E-16	2.12E-15	699	868	668	285	355	391	downregulated
ENSRNOG00000010890	Bmp1	83470	3183.933507	-0.656478241	0.080581709	1.62E-16	2.13E-15	3840	3815	3265	3039	2570	2425	unchanged
ENSRNOG00000007302	Fbn1	83727	22506.60952	0.581759004	0.071263355	1.65E-16	2.17E-15	16798	16505	16895	31421	28375	28055	unchanged
ENSRNOG00000031997	Ttll7	310982	284.0917925	-1.435195964	0.179934529	1.81E-16	2.38E-15	417	420	330	134	172	178	downregulated
ENSRNOG00000027089	Ell2	309918	1020.822151	-0.77089489	0.095149057	1.82E-16	2.39E-15	1285	1215	1107	913	755	777	unchanged
ENSRNOG00000007984	Amer1	501584	223.8182482	1.265352802	0.15804912	1.85E-16	2.42E-15	126	121	115	351	328	351	upregulated
ENSRNOG00000028415	Cdc20	64515	219.6503615	1.399619766	0.175287768	1.92E-16	2.52E-15	88	110	134	424	299	327	upregulated
ENSRNOG00000000895	Rabgef1	360797	523.2716645	-0.893879956	0.110816292	1.94E-16	2.55E-15	643	683	585	427	406	350	unchanged
ENSRNOG00000004783	Fam171b	499821	245.3023577	1.358179592	0.170192035	2.02E-16	2.65E-15	113	121	144	381	350	417	upregulated
ENSRNOG00000006720	Rnpep	81761	632.3909737	0.831884742	0.103018459	2.11E-16	2.76E-15	411	438	416	1074	787	801	unchanged
ENSRNOG00000021240	Atrn	83526	2881.044637	0.764618496	0.094685871	2.13E-16	2.78E-15	1749	2129	2064	3978	3802	4002	unchanged
ENSRNOG00000003954	Il2rg	140924	324.5794534	-1.343353472	0.168404322	2.21E-16	2.88E-15	403	521	393	283	161	154	downregulated
ENSRNOG00000011654	Plk4	310344	165.1534904	1.517110986	0.190725978	2.28E-16	2.98E-15	74	83	78	351	254	207	upregulated
ENSRNOG00000023109	Icoslg	499415	764.2835553	-1.035425562	0.129572248	2.30E-16	3.00E-15	995	1010	882	484	582	531	downregulated
ENSRNOG00000002997	Slc9a3r2	116501	249.8173108	1.294146777	0.162314717	2.43E-16	3.16E-15	108	150	142	497	332	345	upregulated
ENSRNOG00000024661	Jpt2	360492	1265.970894	0.736249217	0.091269761	2.56E-16	3.33E-15	842	902	897	1770	1707	1668	unchanged
ENSRNOG00000001884	Ranbp1	360739	1351.432349	0.686072309	0.084857415	2.59E-16	3.37E-15	885	1028	975	2107	1610	1740	unchanged
ENSRNOG00000009323	Fam214b	298201	865.2352982	-0.782136246	0.097104908	2.64E-16	3.42E-15	1054	1061	953	726	696	634	unchanged
ENSRNOG00000011406	Ccl4	116637	1144.971835	-2.109304331	0.26788711	2.64E-16	3.42E-15	1617	1899	1729	342	544	445	downregulated
ENSRNOG00000007202	Sema3d	246262	140.1098988	1.931578043	0.244767317	2.73E-16	3.54E-15	46	57	55	192	234	289	upregulated
ENSRNOG00000021812	Scx	680712	76.64699558	2.335827726	0.296489435	2.85E-16	3.69E-15	24	18	26	178	101	144	upregulated
ENSRNOG00000042261	Hdgf	114499	2364.044954	0.620968378	0.076801889	2.95E-16	3.80E-15	1605	1776	1811	3612	2865	2899	unchanged
ENSRNOG00000056786	Piezo1	361430	10113.16944	-0.903810984	0.112993295	3.19E-16	4.11E-15	12384	12596	12008	6831	8393	7282	unchanged
ENSRNOG00000018859	Pik3ip1	305472	264.4319367	1.249683464	0.157372144	3.33E-16	4.29E-15	125	185	124	463	362	397	upregulated
ENSRNOG00000018400	Golm1	680692	187.5197962	1.632505939	0.206945464	3.41E-16	4.40E-15	57	103	91	288	307	326	upregulated
ENSRNOG00000000777	RT1-S3	294228	9467.076085	-0.569803616	0.070588295	3.58E-16	4.61E-15	10204	11177	10325	9171	8417	7182	unchanged
ENSRNOG00000020063	Nfkbib	81525	673.5712236	-0.874571405	0.109492542	3.76E-16	4.83E-15	806	856	784	503	524	501	unchanged
ENSRNOG00000014617	Tgoln2	192152	5229.138455	-0.535957535	0.066418584	3.94E-16	5.06E-15	5544	5925	5859	5047	4490	4322	unchanged
ENSRNOG00000008444	Cbl	500985	683.9747041	-1.003553277	0.126189666	3.95E-16	5.07E-15	893	936	737	469	523	466	downregulated
ENSRNOG00000010964	Akap13	293024	3201.995529	-0.799932132	0.099986015	3.95E-16	5.07E-15	3998	4151	3275	2523	2564	2433	unchanged
ENSRNOG00000004332	Egfr	24329	895.5051062	-1.028125699	0.129698653	4.15E-16	5.33E-15	1268	1145	961	630	693	565	downregulated
ENSRNOG00000018168	Klc4	316226	554.9040424	-1.013966967	0.127646863	4.34E-16	5.56E-15	778	689	616	494	360	340	downregulated
ENSRNOG00000007078	Ccn4	65154	452.5561029	0.980378107	0.123341278	4.39E-16	5.61E-15	276	272	294	666	657	632	unchanged
ENSRNOG00000005849	Aco1	50655	1003.755542	0.696259946	0.086858903	4.45E-16	5.69E-15	649	762	724	1506	1270	1279	unchanged
ENSRNOG00000023150	Gpi	292804	8118.713753	-0.804448244	0.100853728	4.61E-16	5.88E-15	9997	10642	8380	8237	5812	5288	unchanged
ENSRNOG00000015239	Ginm1	361448	2278.872423	-0.844269137	0.10589352	4.63E-16	5.91E-15	2600	2866	2754	2356	1555	1432	unchanged
ENSRNOG00000014199	Zfp703	680717	607.8131	-0.818895197	0.102726749	4.83E-16	6.15E-15	728	778	672	506	472	443	unchanged
ENSRNOG00000016316	Mcm2	312538	611.0508668	0.819164738	0.10270791	4.88E-16	6.22E-15	371	453	407	1001	771	787	unchanged
ENSRNOG00000012508	Slc39a8	295455	1372.388582	-1.076673231	0.136029877	4.93E-16	6.27E-15	1992	1849	1394	1265	812	802	downregulated
ENSRNOG00000007779	Kank4	313385	291.2020011	-1.589212424	0.202898096	5.12E-16	6.51E-15	475	492	268	151	149	160	downregulated
ENSRNOG00000012602	Recql	312824	777.7163868	0.828784089	0.104051825	5.16E-16	6.55E-15	498	515	543	1340	975	960	unchanged
ENSRNOG00000011076	Ank2	362036	710.8479761	1.046331105	0.132240327	5.31E-16	6.74E-15	415	459	410	942	1046	1110	upregulated
ENSRNOG00000016706	Fanca	361435	90.8952501	1.903795449	0.243493165	5.33E-16	6.76E-15	31	34	39	165	142	162	upregulated
ENSRNOG00000005708	Mmp16	65205	339.1623335	1.109687932	0.140470717	5.38E-16	6.82E-15	165	208	221	548	457	510	upregulated
ENSRNOG00000055524	Trip10	116717	1704.461671	-0.627833383	0.078454309	5.61E-16	7.10E-15	1942	2086	1777	1612	1412	1325	unchanged
ENSRNOG00000024429	Peg12	308692	246.7708115	1.16964047	0.148424316	5.79E-16	7.32E-15	142	140	137	418	324	377	upregulated
ENSRNOG00000050106	Rcc1	682908	205.0024751	1.302445859	0.165739189	5.95E-16	7.52E-15	90	117	119	355	281	320	upregulated
ENSRNOG00000033658	Kntc1	304477	259.8946351	1.405997544	0.179460444	6.38E-16	8.06E-15	123	123	145	574	323	359	upregulated
ENSRNOG00000007018	Mapkbp1	362197	604.1986666	-0.78739171	0.099104752	6.39E-16	8.07E-15	711	728	706	527	458	450	unchanged
ENSRNOG00000010799	Noct	310395	206.2501267	-1.329046379	0.169712106	6.52E-16	8.22E-15	270	283	276	113	135	125	downregulated
ENSRNOG00000004346	Notch3	56761	623.6673386	1.217834186	0.155372165	7.40E-16	9.31E-15	385	353	295	836	929	1054	upregulated
ENSRNOG00000003785	Usp43	100147704	130.3457401	-1.65563006	0.212854651	7.43E-16	9.35E-15	191	198	168	60	59	79	downregulated
ENSRNOG00000048267	Tor1aip2	304881	2413.903697	-0.540471581	0.067644407	7.45E-16	9.37E-15	2544	2841	2633	2383	2040	1972	unchanged
ENSRNOG00000039725	Ces1a	679817	66.54118714	-2.23006402	0.287072059	7.55E-16	9.48E-15	107	114	89	33	23	18	downregulated
ENSRNOG00000003259	C1qtnf1	303701	3582.953102	-0.641290125	0.080582653	7.76E-16	9.73E-15	4096	4368	3782	3213	3125	2726	unchanged
ENSRNOG00000012660	Postn	361945	95975.12227	-0.593031378	0.074337914	7.78E-16	9.76E-15	112033	115160	96370	89593	80379	78152	unchanged
ENSRNOG00000019536	Smim3	286910	868.9487547	-0.773582159	0.097650122	7.94E-16	9.94E-15	1030	1102	947	809	595	679	unchanged
ENSRNOG00000013013	Tle3	84424	1564.18008	-0.612189506	0.076889998	8.14E-16	1.02E-14	1704	1924	1679	1566	1263	1201	unchanged
ENSRNOG00000012004	Ubap1	362502	1083.8176	-0.651217699	0.08195344	8.45E-16	1.06E-14	1234	1287	1191	1030	854	855	unchanged
ENSRNOG00000002894	Mnt	287521	948.5655659	-0.708614993	0.089354534	8.49E-16	1.06E-14	1095	1188	1020	852	773	709	unchanged
ENSRNOG00000016688	Ston1	360202	486.8573485	1.103689917	0.140744903	8.73E-16	1.09E-14	289	307	260	946	557	695	upregulated
ENSRNOG00000018262	Ampd3	25095	505.4346073	-1.231717933	0.157725599	9.25E-16	1.15E-14	792	690	512	415	284	279	downregulated
ENSRNOG00000002373	Akap1	114124	529.0440723	0.887085196	0.112701892	9.72E-16	1.21E-14	338	355	337	775	703	758	unchanged
ENSRNOG00000015439	Man2a1	25478	3979.488273	0.817611667	0.103715949	9.83E-16	1.22E-14	2635	2656	2703	5204	5546	5687	unchanged
ENSRNOG00000001621	C2cd2	304055	455.7455763	1.081255517	0.138252173	1.03E-15	1.28E-14	282	245	279	653	689	668	upregulated
ENSRNOG00000012181	Lpl	24539	1147.186929	0.677191181	0.085559509	1.05E-15	1.30E-14	802	855	802	1795	1360	1468	unchanged
ENSRNOG00000023993	Kif1a	363288	1432.578928	-1.110998258	0.142275295	1.05E-15	1.31E-14	1787	1995	1729	789	1063	1019	downregulated
ENSRNOG00000024711	Sdk2	360652	459.8644985	-1.161522849	0.148951452	1.06E-15	1.32E-14	657	649	482	287	308	311	downregulated
ENSRNOG00000021438	Tuba1c	300218	1363.209884	-0.787203037	0.099929523	1.11E-15	1.37E-14	1678	1803	1371	1222	1073	949	unchanged
ENSRNOG00000024365	Ect2	361921	235.2646909	1.3891613	0.178877799	1.11E-15	1.38E-14	95	114	148	467	317	341	upregulated
ENSRNOG00000007650	Cd63	29186	14899.88865	-0.484567535	0.061020167	1.24E-15	1.53E-14	15473	17533	15707	14594	13033	12698	unchanged
ENSRNOG00000050968	Ptger2	81752	582.796643	-0.939388881	0.12008401	1.31E-15	1.63E-14	709	716	726	564	371	368	unchanged
ENSRNOG00000014424	RGD1563354	311592	567.9489438	-0.901295823	0.115180047	1.33E-15	1.64E-14	645	793	644	429	433	412	unchanged
ENSRNOG00000007545	Angptl4	362850	1710.746599	-2.758363289	0.361033315	1.36E-15	1.67E-14	3109	2718	2554	688	462	244	downregulated
ENSRNOG00000020185	Wdr6	301007	611.9028356	0.805223375	0.102626547	1.40E-15	1.73E-14	375	440	424	960	835	753	unchanged
ENSRNOG00000052357	Fosl2	25446	661.8087274	-1.140671534	0.146928121	1.45E-15	1.79E-14	924	911	726	429	524	367	downregulated
ENSRNOG00000003956	Arhgap6	100363276	152.280149	1.622544595	0.210605796	1.48E-15	1.82E-14	53	73	78	237	234	276	upregulated
ENSRNOG00000011800	F3	25584	367.8698637	1.49071434	0.193147566	1.47E-15	1.82E-14	189	188	153	891	408	519	upregulated
ENSRNOG00000006063	Phf21a	362166	1050.150364	-0.704712966	0.089623376	1.48E-15	1.82E-14	1258	1239	1151	998	837	761	unchanged
ENSRNOG00000000967	Aacs	65984	636.1414793	1.06167444	0.136329548	1.49E-15	1.83E-14	302	401	438	934	961	903	upregulated
ENSRNOG00000026186	Syde2	308021	200.3235723	1.262857319	0.163089425	1.52E-15	1.86E-14	107	104	113	329	282	313	upregulated
ENSRNOG00000003715	Srpx2	317181	1472.30793	0.919287891	0.117753238	1.52E-15	1.87E-14	841	928	1052	2018	2070	2158	unchanged
ENSRNOG00000053452	Actg1	287876	10830.19304	0.526169423	0.066580348	1.53E-15	1.88E-14	8348	8724	7698	15254	12979	13437	unchanged
ENSRNOG00000053452	Potef	684969	10830.19304	0.526169423	0.066580348	1.53E-15	1.88E-14	8348	8724	7698	15254	12979	13437	unchanged
ENSRNOG00000053452	LOC100361457	100361457	10830.19304	0.526169423	0.066580348	1.53E-15	1.88E-14	8348	8724	7698	15254	12979	13437	unchanged
ENSRNOG00000000158	Cdo1	81718	84.66887878	-2.054545008	0.267398985	1.54E-15	1.88E-14	113	153	121	51	32	22	downregulated
ENSRNOG00000003388	Cenpf	257649	296.5442703	1.294429965	0.167350328	1.57E-15	1.92E-14	151	143	178	613	365	419	upregulated
ENSRNOG00000038035	Kif4a	84393	138.3222164	1.626991908	0.211322259	1.58E-15	1.94E-14	56	61	68	306	180	208	upregulated
ENSRNOG00000013140	Pdzd2	65034	142.1236639	1.579757935	0.205132648	1.60E-15	1.96E-14	66	67	62	280	249	174	upregulated
ENSRNOG00000002823	Mapk9	50658	2270.169227	-0.613928416	0.078066628	1.73E-15	2.11E-14	2559	2705	2433	2067	1816	1926	unchanged
ENSRNOG00000019142	Fas	246097	760.8137432	-0.796592661	0.101943941	1.77E-15	2.16E-14	889	959	862	610	621	561	unchanged
ENSRNOG00000052600	Mboat7l1	103689982	606.1053524	-0.809083073	0.103549193	1.77E-15	2.16E-14	726	765	676	546	475	408	unchanged
ENSRNOG00000039969	Dsc2	291760	584.7735985	-1.09632639	0.141500904	1.83E-15	2.23E-14	780	823	642	538	378	299	downregulated
ENSRNOG00000000047	Cd82	83628	3672.51937	-0.57007842	0.072440239	1.85E-15	2.25E-14	4124	4365	3814	3671	3140	2813	unchanged
ENSRNOG00000017037	Otud3	500572	340.1760535	-1.060106999	0.136921876	1.92E-15	2.34E-14	386	464	443	230	241	235	downregulated
ENSRNOG00000019330	Procr	362248	158.8020198	-1.437476778	0.186900325	1.96E-15	2.38E-14	212	242	201	120	69	87	downregulated
ENSRNOG00000029148	Pdgfd	66018	238.5688452	1.821921894	0.238182296	1.98E-15	2.41E-14	62	145	82	343	420	440	upregulated
ENSRNOG00000037838	RGD1560455	302377	398.2538127	-0.931857623	0.119914923	2.00E-15	2.42E-14	456	513	500	356	282	251	unchanged
ENSRNOG00000019069	Nxf1	59087	3560.240866	-0.67969443	0.086793062	2.00E-15	2.42E-14	4386	4311	3595	3420	2852	2628	unchanged
ENSRNOG00000046996	Pea15	364052	3655.085058	0.656977924	0.083818133	2.01E-15	2.43E-14	2283	2820	2807	5336	4630	4628	unchanged
ENSRNOG00000010176	Map2k1	170851	4041.051121	-0.519871108	0.066091148	2.10E-15	2.54E-14	4301	4713	4327	3889	3518	3369	unchanged
ENSRNOG00000058478	Mapk8ip1	116457	314.4300941	1.036063086	0.133810361	2.10E-15	2.54E-14	185	212	174	482	438	459	upregulated
ENSRNOG00000053450	Myadm	369016	3037.365121	0.616506199	0.07861847	2.14E-15	2.58E-14	2114	2346	2225	4159	3825	3968	unchanged
ENSRNOG00000012081	Txn1	116484	3421.70906	-0.588687097	0.075042399	2.19E-15	2.64E-14	3913	4119	3494	3472	2777	2658	unchanged
ENSRNOG00000015416	Nabp1	363227	934.7396986	-0.97444123	0.125896526	2.27E-15	2.74E-14	1310	1180	989	869	624	560	unchanged
ENSRNOG00000002841	Cdc42bpa	114116	1878.335279	0.651143861	0.083275238	2.36E-15	2.84E-14	1332	1409	1329	2624	2333	2510	unchanged
ENSRNOG00000038999	RT1-A1	24973	645.6691505	-0.793032152	0.101941042	2.36E-15	2.85E-14	782	814	702	545	501	481	unchanged
ENSRNOG00000038999	RT1-A3	309627	645.6691505	-0.793032152	0.101941042	2.36E-15	2.85E-14	782	814	702	545	501	481	unchanged
ENSRNOG00000038999	RT1-A	100188935	645.6691505	-0.793032152	0.101941042	2.36E-15	2.85E-14	782	814	702	545	501	481	unchanged
ENSRNOG00000008224	Jdp2	116674	462.2969844	0.936628567	0.120873188	2.40E-15	2.89E-14	274	354	255	755	625	611	unchanged
ENSRNOG00000027520	Pls3	81748	5121.042243	0.638559592	0.081691806	2.48E-15	2.98E-14	3417	4001	3753	6968	6478	6814	unchanged
ENSRNOG00000024213	Golim4	310526	1645.976222	0.622570797	0.079635879	2.54E-15	3.05E-14	1140	1313	1163	2314	2083	2102	unchanged
ENSRNOG00000017775	Slc5a1	25552	55.25513618	-6.677423111	0.833476205	2.57E-15	3.09E-14	106	91	108	0	1	2	downregulated
ENSRNOG00000029191	LOC685067	685067	10546.86606	-0.906546779	0.116496563	2.60E-15	3.11E-14	11969	13357	13260	6975	8519	7961	unchanged
ENSRNOG00000014797	Tmbim1	316516	1164.92296	-0.672708753	0.086318166	2.72E-15	3.26E-14	1304	1470	1245	1037	928	942	unchanged
ENSRNOG00000009899	Skil	114208	2776.807871	-0.764605656	0.09842393	2.73E-15	3.27E-14	2986	3423	3401	2209	2388	2028	unchanged
ENSRNOG00000020776	Dhcr7	64191	381.3967287	1.181887467	0.153958116	2.76E-15	3.30E-14	196	202	244	541	616	561	upregulated
ENSRNOG00000002746	Fstl1	79210	21184.57065	0.58261125	0.074406385	2.86E-15	3.42E-14	14618	16220	16473	29427	25952	27273	unchanged
ENSRNOG00000010284	St3gal5	83505	1088.989091	0.78237695	0.100657686	2.89E-15	3.45E-14	619	847	767	1649	1436	1413	unchanged
ENSRNOG00000016818	Fgfr3	84489	203.8024887	1.202729853	0.156797947	2.93E-15	3.50E-14	112	109	119	358	287	288	upregulated
ENSRNOG00000010737	Mbnl2	680445	4385.865344	-0.566478497	0.072548363	2.97E-15	3.54E-14	4788	5223	4668	4090	3554	3810	unchanged
ENSRNOG00000005871	Il1rn	60582	2130.404338	-2.099927419	0.277067178	2.97E-15	3.54E-14	3379	3221	3124	1309	625	664	downregulated
ENSRNOG00000023579	Tet2	310859	760.5723589	-0.884359856	0.114440902	2.98E-15	3.54E-14	1009	984	778	621	569	535	unchanged
ENSRNOG00000013426	Mrgprf	266762	82.04229541	2.119152024	0.279225195	2.99E-15	3.56E-14	19	31	33	176	111	153	upregulated
ENSRNOG00000004362	Rps6ka5	314384	388.0396821	-1.507517873	0.197790059	3.03E-15	3.60E-14	665	543	408	317	172	167	downregulated
ENSRNOG00000029360	Serinc1	294421	5013.464748	-0.49612945	0.063430517	3.12E-15	3.71E-14	5330	5878	5237	5251	4153	4158	unchanged
ENSRNOG00000015380	Jup	81679	819.99096	0.853118989	0.11036721	3.15E-15	3.73E-14	574	506	538	1256	1022	1168	unchanged
ENSRNOG00000003479	Rnf150	364983	217.7280962	1.204010409	0.1571887	3.17E-15	3.75E-14	109	117	137	375	316	305	upregulated
ENSRNOG00000021031	Grn	29143	27775.09589	-0.475787045	0.060811555	3.21E-15	3.80E-14	29901	32387	28265	28843	24202	22663	unchanged
ENSRNOG00000003551	B4galt3	494342	844.2309339	-0.732048533	0.094375942	3.21E-15	3.80E-14	989	1029	938	748	700	607	unchanged
ENSRNOG00000010353	Dnajb6	362293	1958.320229	-0.603171237	0.077448166	3.27E-15	3.86E-14	2192	2414	2021	1846	1639	1560	unchanged
ENSRNOG00000024824	Col22a1	315071	132.9748937	-1.745869234	0.230335146	3.30E-15	3.90E-14	175	227	177	56	85	51	downregulated
ENSRNOG00000018023	Bin3	361065	700.8061732	-0.854278606	0.110602976	3.33E-15	3.93E-14	841	883	811	679	441	506	unchanged
ENSRNOG00000020897	Prpf19	246216	1801.666506	0.579736468	0.074405397	3.42E-15	4.03E-14	1300	1454	1277	2566	2236	2237	unchanged
ENSRNOG00000021474	Siglec5	292843	140.4963022	-1.5758725	0.207430883	3.63E-15	4.28E-14	213	214	167	100	73	54	downregulated
ENSRNOG00000023433	Gata6	29300	477.410313	0.962058929	0.125250527	3.78E-15	4.45E-14	328	280	287	762	611	690	unchanged
ENSRNOG00000017869	Irf8	292060	1507.723198	-0.786190793	0.101847184	3.80E-15	4.47E-14	1920	1900	1537	1249	1137	1184	unchanged
ENSRNOG00000002232	Aff1	305152	1448.834194	-0.68201727	0.088020043	3.81E-15	4.48E-14	1704	1780	1523	1272	1211	1116	unchanged
ENSRNOG00000036695	Mrpl12	303746	489.8517987	0.936015528	0.121788067	3.90E-15	4.58E-14	293	311	328	846	696	575	unchanged
ENSRNOG00000004660	Fzd6	282581	233.6992079	1.18171003	0.154767396	4.00E-15	4.70E-14	114	141	140	426	303	339	upregulated
ENSRNOG00000003872	Slc40a1	170840	405.2280114	0.979428165	0.127650967	4.01E-15	4.71E-14	256	247	252	738	534	502	unchanged
ENSRNOG00000002956	Stim2	117087	795.3056585	0.706664535	0.091430831	4.34E-15	5.08E-14	524	625	536	1226	1012	990	unchanged
ENSRNOG00000031801	Ephb3	287989	177.2575291	1.732685504	0.229275771	4.35E-15	5.10E-14	86	85	53	440	236	237	upregulated
ENSRNOG00000017029	Snx1	84471	2535.729183	-0.586128236	0.075654284	4.74E-15	5.55E-14	2699	3030	2808	2663	2011	1947	unchanged
ENSRNOG00000008678	Antxr1	362393	3092.929725	0.709409986	0.091962954	4.77E-15	5.58E-14	2208	2215	2104	4122	4254	4076	unchanged
ENSRNOG00000003687	Rgs2	84583	1774.330428	-0.629831915	0.081485238	4.91E-15	5.74E-14	1984	2080	1978	1773	1482	1283	unchanged
ENSRNOG00000028384	Npepl1	311671	1008.552198	0.647513991	0.083826068	5.03E-15	5.87E-14	727	756	706	1520	1248	1257	unchanged
ENSRNOG00000012835	Espl1	315330	127.1901394	1.577218955	0.208690992	5.04E-15	5.88E-14	50	64	61	272	178	182	upregulated
ENSRNOG00000050669	LOC100911515	100911515	192.4808412	-1.40470345	0.185807407	5.43E-15	6.33E-14	248	335	209	135	109	95	downregulated
ENSRNOG00000011586	Ccnl1	114121	2043.444231	-0.590195706	0.076388238	5.50E-15	6.41E-14	2356	2368	2155	1985	1713	1603	unchanged
ENSRNOG00000034025	Ptprj	29645	3288.026373	-0.570107546	0.073783285	5.72E-15	6.66E-14	3811	3769	3424	3278	2725	2609	unchanged
ENSRNOG00000009411	Chn2	84031	52.08428436	2.741750015	0.365254297	5.78E-15	6.73E-14	13	16	7	96	88	111	upregulated
ENSRNOG00000015644	Ugcg	83626	4348.03328	-0.861625871	0.112673994	5.88E-15	6.83E-14	5328	5305	5105	4520	3031	2571	unchanged
ENSRNOG00000003827	Wipi1	303630	1106.226563	-0.702542868	0.091382595	5.93E-15	6.88E-14	1347	1291	1202	1072	831	836	unchanged
ENSRNOG00000003583	Smyd2	289372	643.4373848	0.795307898	0.103720513	5.94E-15	6.89E-14	455	448	404	1008	797	866	unchanged
ENSRNOG00000012318	Aspm	289054	207.9483602	1.2438722	0.164294088	6.07E-15	7.03E-14	117	111	112	407	288	272	upregulated
ENSRNOG00000013076	Csnk1e	58822	1007.106466	-0.702112722	0.091483666	6.58E-15	7.62E-14	1168	1284	1052	962	747	783	unchanged
ENSRNOG00000010131	Rin2	311494	4218.078616	-0.534675897	0.06930298	6.74E-15	7.80E-14	4605	5034	4354	4047	3675	3458	unchanged
ENSRNOG00000002802	Cxcl1	81503	8560.50752	-1.697913189	0.226731445	6.79E-15	7.85E-14	13295	12516	11049	3974	5182	3521	downregulated
ENSRNOG00000001174	Pde9a	191569	51.81832607	-2.898554222	0.389571757	6.82E-15	7.88E-14	103	92	62	7	13	17	downregulated
ENSRNOG00000004687	Thbd	83580	317.775122	1.492937564	0.198543387	6.84E-15	7.90E-14	180	167	110	740	441	387	upregulated
ENSRNOG00000007412	Dok1	312477	761.1951537	-0.827484607	0.108351139	6.92E-15	7.99E-14	877	961	898	751	562	477	unchanged
ENSRNOG00000000483	Syngap1	192117	1129.146316	-0.7245996	0.094599438	6.97E-15	8.03E-14	1295	1385	1267	986	973	796	unchanged
ENSRNOG00000015479	Mrps34	287126	447.7244888	0.892338121	0.117281031	7.73E-15	8.90E-14	255	315	301	750	567	594	unchanged
ENSRNOG00000039829	Rpp14	361020	843.520713	-0.706419188	0.092416118	8.29E-15	9.54E-14	901	1048	988	811	620	653	unchanged
ENSRNOG00000005228	Gnptab	362865	3216.251334	-0.671689879	0.087867286	8.59E-15	9.87E-14	3594	3888	3601	2682	2812	2504	unchanged
ENSRNOG00000015971	Slc12a2	83629	404.06049	1.04020496	0.137583755	8.59E-15	9.87E-14	196	282	255	604	593	575	upregulated
ENSRNOG00000021199	Fcgr1a	295279	2337.651501	-0.653173589	0.085360141	8.59E-15	9.87E-14	2647	2876	2499	2456	1775	1709	unchanged
ENSRNOG00000050794	Pdlim4	24915	473.3712966	-0.857296518	0.11293855	9.14E-15	1.05E-13	575	615	524	400	326	362	unchanged
ENSRNOG00000007048	Rap1b	171337	4314.508925	-0.527778579	0.068804431	9.63E-15	1.10E-13	4464	5160	4664	4109	3761	3591	unchanged
ENSRNOG00000011796	C1r	312705	15016.10527	-0.519836399	0.067786492	9.75E-15	1.12E-13	16867	17118	15562	15277	13093	11808	unchanged
ENSRNOG00000016213	Ssbp2	361877	735.8344253	0.798010294	0.105025796	9.82E-15	1.12E-13	526	527	440	1095	949	1004	unchanged
ENSRNOG00000016105	Xrcc5	363247	523.6436779	0.815105167	0.107370332	1.01E-14	1.15E-13	332	383	340	772	720	686	unchanged
ENSRNOG00000005924	Dstnl1	296197	8001.378472	0.529651388	0.069097538	1.02E-14	1.16E-13	5687	6575	6026	11648	9167	10060	unchanged
ENSRNOG00000005924	Dstn	502674	8001.378472	0.529651388	0.069097538	1.02E-14	1.16E-13	5687	6575	6026	11648	9167	10060	unchanged
ENSRNOG00000007646	Sipa1l1	246212	877.0837554	1.100235567	0.14628006	1.04E-14	1.18E-13	507	518	514	1092	1352	1413	upregulated
ENSRNOG00000029242	Plekho2	315764	1580.981495	-0.719112788	0.094503503	1.04E-14	1.18E-13	1913	1973	1634	1335	1243	1278	unchanged
ENSRNOG00000004160	Prps2	24689	488.5996919	0.896658946	0.118498357	1.05E-14	1.20E-13	318	321	308	850	585	657	unchanged
ENSRNOG00000053550	Itga1	25118	6364.899707	-0.879366229	0.116258543	1.05E-14	1.20E-13	7510	8253	7414	4230	5118	4945	unchanged
ENSRNOG00000006545	Septin7	64551	5835.192616	0.599087275	0.078511717	1.13E-14	1.29E-13	4250	4584	4106	9028	6515	7486	unchanged
ENSRNOG00000050997	Ifrd1	29596	1859.116816	-0.5590483	0.07316679	1.15E-14	1.31E-13	2028	2136	2041	1898	1503	1496	unchanged
ENSRNOG00000019885	Magi3	245903	448.70923	0.876625587	0.11599727	1.16E-14	1.32E-13	282	313	283	655	634	604	unchanged
ENSRNOG00000014241	Ece1	94204	2356.831449	-0.522878998	0.068440205	1.24E-14	1.41E-13	2509	2728	2550	2342	2033	1914	unchanged
ENSRNOG00000050210	RT1-CE10	414792	2438.304806	-0.665538231	0.087624664	1.28E-14	1.46E-13	2745	3078	2575	2066	2069	1949	unchanged
ENSRNOG00000009381	Mapk6	58840	6791.737586	-0.650271476	0.085662961	1.37E-14	1.55E-13	7660	7927	7662	5678	5887	5472	unchanged
ENSRNOG00000032677	Tssc4	361682	446.8526195	0.907975232	0.12070866	1.42E-14	1.61E-13	294	284	282	665	590	645	unchanged
ENSRNOG00000020300	Lsp1	361680	1653.332248	-0.680988461	0.089865834	1.46E-14	1.65E-13	1796	1974	1942	1641	1363	1135	unchanged
ENSRNOG00000028198	Sh2b3	58838	2043.291616	-0.577820985	0.076011927	1.48E-14	1.68E-13	2326	2344	2183	1928	1723	1666	unchanged
ENSRNOG00000008332	Smo	25273	645.9662684	0.924050786	0.123085866	1.57E-14	1.77E-13	369	518	355	1004	926	837	unchanged
ENSRNOG00000010841	Col8a2	313592	108.3398844	2.002911956	0.271495744	1.58E-14	1.78E-13	28	57	33	275	158	148	upregulated
ENSRNOG00000026474	Cad	24240	731.4298001	0.729663433	0.096611003	1.60E-14	1.80E-13	501	512	516	1068	969	939	unchanged
ENSRNOG00000032590	Ttc28	304558	783.2606063	0.804250765	0.106767682	1.60E-14	1.81E-13	511	581	494	1102	1020	1117	unchanged
ENSRNOG00000042340	LOC679894	679894	301.8853554	-1.001652224	0.133850364	1.61E-14	1.81E-13	363	395	374	236	228	184	downregulated
ENSRNOG00000015558	Zfp512b	311721	682.6352204	0.759299706	0.10064495	1.62E-14	1.82E-13	421	494	495	1025	893	885	unchanged
ENSRNOG00000022060	Magi1	500261	145.8868817	1.355202004	0.182541415	1.64E-14	1.85E-13	79	75	71	266	220	204	upregulated
ENSRNOG00000042326	Smpdl3b	362619	501.4018709	0.991927461	0.132568968	1.66E-14	1.87E-13	266	333	330	703	719	745	unchanged
ENSRNOG00000014486	Rfx3	361746	108.0089343	-1.66997538	0.22626335	1.75E-14	1.96E-13	160	164	140	69	59	37	downregulated
ENSRNOG00000045952	Ephb4	686310	1092.361868	0.736891261	0.097771333	1.79E-14	2.00E-13	823	734	717	1685	1353	1428	unchanged
ENSRNOG00000009592	Cyb5r3	25035	1477.327896	0.600837565	0.079344742	1.81E-14	2.03E-13	1088	1092	1089	2206	1863	1753	unchanged
ENSRNOG00000016181	Tbx20	315497	282.168946	1.207887472	0.162609159	1.83E-14	2.05E-13	179	134	155	543	367	391	upregulated
ENSRNOG00000018000	Ranbp10	361396	1370.225047	-0.623065652	0.082467904	1.90E-14	2.12E-13	1593	1600	1463	1295	1145	1061	unchanged
ENSRNOG00000013963	Il6st	25205	8296.706172	-0.575884657	0.076109354	1.96E-14	2.19E-13	9231	9562	9026	7823	7479	6310	unchanged
ENSRNOG00000010630	Prcp	293118	1799.320808	-0.599312149	0.079329937	2.02E-14	2.26E-13	1999	2207	1876	1655	1513	1467	unchanged
ENSRNOG00000008622	Creb5	500131	173.4746604	-1.405322017	0.190579825	2.04E-14	2.28E-13	238	253	218	85	107	108	downregulated
ENSRNOG00000023683	Nog	25495	36.5170696	-4.110218371	0.555455727	2.11E-14	2.35E-13	89	66	39	7	3	2	downregulated
ENSRNOG00000014548	Nedd9	291044	1490.397342	0.741052149	0.098623755	2.12E-14	2.37E-13	1063	1182	865	2265	1878	1953	unchanged
ENSRNOG00000016254	Sema4c	301346	700.2821277	-0.731086152	0.097362023	2.19E-14	2.44E-13	792	861	799	600	539	562	unchanged
ENSRNOG00000018937	Gstm2	24424	337.3857781	0.9860157	0.132377361	2.19E-14	2.44E-13	199	214	213	495	482	483	unchanged
ENSRNOG00000018937	Gstm7	81869	337.3857781	0.9860157	0.132377361	2.19E-14	2.44E-13	199	214	213	495	482	483	unchanged
ENSRNOG00000017959	Cfap100	297444	108.2851476	1.716368504	0.233637499	2.20E-14	2.45E-13	45	36	56	226	167	156	upregulated
ENSRNOG00000009339	Cenpe	362044	432.0951647	1.006265185	0.135296309	2.34E-14	2.60E-13	248	271	276	807	505	594	upregulated
ENSRNOG00000003147	Sqstm1	113894	13154.60397	-0.593496125	0.078747301	2.37E-14	2.64E-13	14322	16221	13869	11680	11716	10496	unchanged
ENSRNOG00000006718	Rbm33	362297	994.8159109	-0.653746124	0.086932462	2.39E-14	2.66E-13	1134	1234	1046	927	794	787	unchanged
ENSRNOG00000010791	Ripor3	688510	201.1350988	-1.889676893	0.259053884	2.44E-14	2.71E-13	253	325	316	53	126	84	downregulated
ENSRNOG00000008924	Arhgef12	367072	1784.416041	-0.771795126	0.103153897	2.45E-14	2.71E-13	2089	2160	2063	1354	1502	1375	unchanged
ENSRNOG00000016011	Plekhg1	679812	277.1455896	-1.28792559	0.174871341	2.47E-14	2.74E-13	367	385	354	139	177	192	downregulated
ENSRNOG00000061312	Phf10	292404	1202.662831	0.609329062	0.080924183	2.48E-14	2.75E-13	849	943	864	1845	1503	1411	unchanged
ENSRNOG00000016751	Slc25a28	688811	1452.585203	-0.789354524	0.105615713	2.50E-14	2.76E-13	1739	1811	1615	1094	1207	1116	unchanged
ENSRNOG00000003104	Trpv2	29465	1892.30311	-0.717275425	0.095750278	2.63E-14	2.91E-13	2084	2312	2210	2000	1369	1315	unchanged
ENSRNOG00000028733	Prkar1b	25521	61.82932713	-2.601038065	0.35763584	2.68E-14	2.97E-13	92	138	72	18	26	10	downregulated
ENSRNOG00000043094	Oxct1	690163	1206.382583	0.741349589	0.099111679	2.74E-14	3.02E-13	736	955	826	1702	1565	1646	unchanged
ENSRNOG00000016700	Tcf21	252856	381.769192	0.988077529	0.133325749	2.90E-14	3.20E-13	218	221	268	652	530	486	unchanged
ENSRNOG00000009117	Otub2	314405	190.5339149	1.364670795	0.185836071	2.93E-14	3.23E-13	99	88	105	400	244	267	upregulated
ENSRNOG00000004672	Sec14l2	116486	194.2685304	-1.214769426	0.165339703	3.20E-14	3.53E-13	240	268	256	123	116	134	downregulated
ENSRNOG00000049052	Sgk3	171498	339.9069848	-0.984282174	0.133088899	3.28E-14	3.61E-13	424	484	365	293	229	217	unchanged
ENSRNOG00000000632	Cdk1	54237	276.8248214	1.466556293	0.200691783	3.42E-14	3.76E-13	111	123	168	633	333	391	upregulated
ENSRNOG00000007030	Epha7	171287	47.92640064	3.047667871	0.41988007	3.47E-14	3.81E-13	8	7	12	104	60	116	upregulated
ENSRNOG00000017484	Gja5	50563	2091.857065	-1.879149313	0.258962189	3.47E-14	3.81E-13	2763	3064	3442	733	1107	927	downregulated
ENSRNOG00000047931	Tmsb4x	81814	22158.23661	0.51088082	0.068051724	3.57E-14	3.92E-13	15449	18758	16870	31297	26139	27481	unchanged
ENSRNOG00000003367	Tmem220	287405	113.2939478	-1.544495857	0.211981598	3.61E-14	3.96E-13	170	163	142	60	62	61	downregulated
ENSRNOG00000043167	Itga9	685004	310.4366498	1.154530163	0.157162877	3.63E-14	3.98E-13	172	183	175	422	485	481	upregulated
ENSRNOG00000000906	Medag	360757	324.2677041	1.015067559	0.137764624	3.86E-14	4.22E-13	216	191	186	579	419	431	upregulated
ENSRNOG00000015618	Wnt5a	64566	285.7296408	-1.053310233	0.143418246	4.11E-14	4.49E-13	343	394	348	192	195	207	downregulated
ENSRNOG00000008936	Map3k6	313022	358.5400194	-1.075402011	0.1466747	4.31E-14	4.71E-13	479	469	418	225	254	256	downregulated
ENSRNOG00000004195	Dtl	305073	83.65325284	1.769340154	0.243881177	4.37E-14	4.78E-13	34	34	35	170	130	127	upregulated
ENSRNOG00000061160	Htra4	306564	59.55115233	-2.360949957	0.327454901	4.42E-14	4.83E-13	82	96	103	20	12	28	downregulated
ENSRNOG00000060237	Inhbb	25196	97.02808584	2.074699869	0.287226	4.47E-14	4.88E-13	25	27	48	242	154	128	upregulated
ENSRNOG00000001982	Cblb	171136	1249.98793	-0.683582301	0.092030613	4.56E-14	4.97E-13	1485	1461	1373	1258	986	883	unchanged
ENSRNOG00000012852	Bin1	117028	1282.741129	-0.64664782	0.087159018	5.20E-14	5.66E-13	1508	1569	1315	1191	1028	1023	unchanged
ENSRNOG00000017871	Sidt2	315617	4100.792362	-0.54586831	0.073304203	5.20E-14	5.66E-13	4695	4597	4332	3920	3458	3436	unchanged
ENSRNOG00000006471	Pvalb	25269	47.33523475	-6.436231996	0.849108167	5.28E-14	5.74E-13	111	81	69	0	3	0	downregulated
ENSRNOG00000016810	Stmn1	29332	328.119224	1.268232522	0.174312149	5.36E-14	5.82E-13	150	171	208	683	383	474	upregulated
ENSRNOG00000007827	Cox4i2	84683	69.20426354	-2.531717724	0.351568355	5.47E-14	5.93E-13	105	144	87	40	13	12	downregulated
ENSRNOG00000021808	Tecr	191576	1108.809557	0.728300528	0.098562267	5.56E-14	6.03E-13	769	716	830	1717	1422	1387	unchanged
ENSRNOG00000021808	RGD1560015	499018	1108.809557	0.728300528	0.098562267	5.56E-14	6.03E-13	769	716	830	1717	1422	1387	unchanged
ENSRNOG00000006996	Mms22l	313108	146.8786453	1.455165968	0.200828549	5.65E-14	6.12E-13	60	72	83	307	202	205	upregulated
ENSRNOG00000006741	Podnl1	288907	64.22468953	2.190557984	0.304727198	6.15E-14	6.66E-13	15	25	22	115	102	127	upregulated
ENSRNOG00000039207	Ccdc71l	500640	119.8049121	-2.008825706	0.279347948	6.19E-14	6.69E-13	146	201	197	88	36	30	downregulated
ENSRNOG00000000596	Fyn	25150	1189.077334	-0.6248795	0.08444052	6.25E-14	6.76E-13	1330	1491	1230	1138	968	932	unchanged
ENSRNOG00000039759	Gpr34	554353	227.8888703	1.562380355	0.216531195	6.34E-14	6.84E-13	71	123	122	538	285	316	upregulated
ENSRNOG00000053232	Ror2	306782	507.0614087	-0.832446178	0.113482854	6.56E-14	7.07E-13	609	651	564	403	374	397	unchanged
ENSRNOG00000013862	Dusp2	311406	117.3969102	-1.481284538	0.2053624	6.71E-14	7.23E-13	170	167	150	71	71	55	downregulated
ENSRNOG00000031934	Enah	360891	478.2966162	0.91431651	0.125111952	7.03E-14	7.58E-13	327	284	305	712	638	687	unchanged
ENSRNOG00000059698	Gpr141	291179	40.35857672	-2.761568013	0.385129479	7.08E-14	7.63E-13	66	62	70	14	8	10	downregulated
ENSRNOG00000001889	Comt	24267	3371.885727	-0.694116008	0.094215164	7.14E-14	7.68E-13	3560	4296	3857	3547	2608	2273	unchanged
ENSRNOG00000038784	Piezo2	307380	2430.550756	0.723632697	0.098360212	7.15E-14	7.69E-13	1538	1705	1851	3320	3316	3201	unchanged
ENSRNOG00000058561	Srrm2	302969	14962.37914	-0.540461567	0.073093989	7.21E-14	7.75E-13	17242	17103	15326	14359	13132	12056	unchanged
ENSRNOG00000010702	Ube3c	362294	1498.435102	0.660977134	0.089593974	7.32E-14	7.86E-13	976	1124	1133	2126	1872	1981	unchanged
ENSRNOG00000054049	Prelid2	681037	270.4348529	-1.248274373	0.172498582	7.35E-14	7.88E-13	383	419	274	223	146	149	downregulated
ENSRNOG00000004679	Fign	295649	55.45883917	2.486531203	0.347198359	7.63E-14	8.17E-13	8	22	15	134	97	82	upregulated
ENSRNOG00000005930	Nnmt	300691	239.0414774	1.063264973	0.146335716	7.75E-14	8.30E-13	132	155	141	421	309	334	upregulated
ENSRNOG00000011589	Camk2d	24246	1856.71018	0.611857856	0.082979989	8.10E-14	8.66E-13	1225	1423	1445	2718	2279	2332	unchanged
ENSRNOG00000003100	Dusp12	64014	298.9301493	-0.979691476	0.134753673	8.34E-14	8.92E-13	395	382	338	253	198	199	unchanged
ENSRNOG00000002413	Gpc4	317322	1064.136224	0.6619925	0.090033375	8.38E-14	8.96E-13	737	801	756	1491	1345	1409	unchanged
ENSRNOG00000011781	Oplah	116684	276.0557124	1.008915949	0.138845329	8.48E-14	9.05E-13	164	193	151	471	360	381	upregulated
ENSRNOG00000006490	Neo1	81735	1199.834822	0.706993134	0.096445783	9.01E-14	9.62E-13	770	890	876	1649	1622	1567	unchanged
ENSRNOG00000060356	Kif15	353302	175.6710115	1.273137388	0.17665101	9.07E-14	9.68E-13	94	101	88	340	265	217	upregulated
ENSRNOG00000058522	Fam214a	300836	470.3866972	-0.894759966	0.122971621	9.11E-14	9.70E-13	511	671	542	361	357	340	unchanged
ENSRNOG00000002343	Uchl1	29545	898.6871722	0.83742579	0.115099329	9.45E-14	1.01E-12	537	651	602	1228	1181	1333	unchanged
ENSRNOG00000008115	Arhgap11a	296060	430.7600942	0.902869186	0.124132298	9.53E-14	1.01E-12	255	281	296	745	524	578	unchanged
ENSRNOG00000012287	Slc35e1	498599	536.3565198	-0.886252422	0.121902706	9.73E-14	1.04E-12	729	651	573	459	372	386	unchanged
ENSRNOG00000007088	Xpot	314879	2737.12167	0.564958192	0.076807765	1.00E-13	1.07E-12	2001	2110	2041	3720	3460	3443	unchanged
ENSRNOG00000051624	Hspe1	25462	696.8098225	0.732431689	0.100356445	1.09E-13	1.16E-12	475	513	468	1024	860	954	unchanged
ENSRNOG00000005359	Csrnp3	311093	30.91332566	-4.854830945	0.664959495	1.09E-13	1.16E-12	48	59	61	3	3	0	downregulated
ENSRNOG00000013190	Rnaset2	292306	9610.754011	-0.767590298	0.10522182	1.10E-13	1.17E-12	11184	12439	10410	10364	6750	6230	unchanged
ENSRNOG00000003213	Helz	287773	924.6741164	-0.714097402	0.0979822	1.19E-13	1.27E-12	1095	1046	1076	795	760	707	unchanged
ENSRNOG00000012051	Ncaph	680089	181.610816	1.438275451	0.201429829	1.23E-13	1.30E-12	88	88	92	418	243	226	upregulated
ENSRNOG00000009571	Wipf3	259242	35.47728312	3.297147666	0.462430968	1.26E-13	1.33E-12	4	7	6	70	70	70	upregulated
ENSRNOG00000007240	Rrs1	297784	248.8723098	1.057137786	0.146861373	1.26E-13	1.34E-12	140	151	155	420	317	366	upregulated
ENSRNOG00000011775	Mfap3l	306424	127.551569	-1.4076043	0.197273178	1.28E-13	1.36E-12	180	192	151	84	76	63	downregulated
ENSRNOG00000002139	Cracd	289568	63.30768961	-2.78323207	0.396532844	1.36E-13	1.43E-12	147	84	78	8	19	21	downregulated
ENSRNOG00000008846	Plag1	297804	263.2006836	-1.169044567	0.163439197	1.44E-13	1.52E-12	383	369	274	181	159	178	downregulated
ENSRNOG00000012683	Abhd17c	361601	233.6168142	1.177450946	0.164494608	1.44E-13	1.52E-12	108	143	144	412	292	361	upregulated
ENSRNOG00000030127	Eml2	192360	994.8818515	-0.618893764	0.084931119	1.49E-13	1.57E-12	1123	1185	1071	940	829	777	unchanged
ENSRNOG00000011332	Clspn	298534	55.0375841	2.314530496	0.327831283	1.51E-13	1.59E-12	16	12	21	123	92	88	upregulated
ENSRNOG00000015674	Acap1	287443	174.934273	-1.192836794	0.167008925	1.53E-13	1.61E-12	233	250	203	123	112	106	downregulated
ENSRNOG00000013516	Sf3b1	84486	10092.48858	-0.46330282	0.063270156	1.55E-13	1.63E-12	11001	11575	10199	10529	8758	8355	unchanged
ENSRNOG00000022325	Smc2	362519	801.1836275	0.827697634	0.114551335	1.56E-13	1.64E-12	496	562	546	1447	926	1013	unchanged
ENSRNOG00000009303	Zwilch	691493	208.5640662	1.183202642	0.165556641	1.57E-13	1.64E-12	120	114	117	405	267	286	upregulated
ENSRNOG00000021750	Id1	25261	443.7893985	-0.901978408	0.125175816	1.57E-13	1.65E-12	529	589	510	434	284	290	unchanged
ENSRNOG00000023760	Plekhm3	316455	494.4818505	-0.874471077	0.12134657	1.58E-13	1.65E-12	621	596	578	393	404	327	unchanged
ENSRNOG00000028594	Ifnar1	288264	4181.116137	-0.627386004	0.086265662	1.60E-13	1.67E-12	4904	5123	4220	4363	3153	3211	unchanged
ENSRNOG00000005686	Suclg2	362404	1495.826739	0.655037524	0.09014059	1.61E-13	1.68E-12	999	1068	1164	2219	1970	1790	unchanged
ENSRNOG00000014254	Cpt1a	25757	572.6883888	-1.166334314	0.163643671	1.62E-13	1.69E-12	864	830	541	424	409	300	downregulated
ENSRNOG00000053577	Gramd1b	300644	1505.977036	-0.843892304	0.117069843	1.62E-13	1.70E-12	1757	1865	1808	1044	1226	1172	unchanged
ENSRNOG00000033444	F10	29243	381.6278131	-1.181774116	0.16558139	1.65E-13	1.73E-12	551	512	429	350	229	181	downregulated
ENSRNOG00000009329	Nr1d1	252917	751.290979	-0.83182046	0.115377731	1.69E-13	1.77E-12	924	942	838	766	501	498	unchanged
ENSRNOG00000000323	Prdm1	309871	48.5756806	-2.522133066	0.358280268	1.77E-13	1.85E-12	80	96	59	22	11	12	downregulated
ENSRNOG00000050343	Jmy	683593	353.5200725	-0.911148555	0.126906266	1.81E-13	1.88E-12	429	465	404	283	278	230	unchanged
ENSRNOG00000004560	Cacna1b	257648	124.0492477	-1.494608309	0.21169892	1.92E-13	2.00E-12	150	180	186	64	64	77	downregulated
ENSRNOG00000015822	Klf13	499171	212.7920657	-1.074749203	0.150732656	2.00E-13	2.08E-12	273	295	245	167	137	137	downregulated
ENSRNOG00000010386	H2ax	500987	217.2953487	1.224417697	0.172440025	2.06E-13	2.14E-12	125	117	116	427	259	321	upregulated
ENSRNOG00000018714	Arl5b	364788	688.1242387	-0.834932547	0.11642634	2.17E-13	2.25E-12	862	881	734	522	542	523	unchanged
ENSRNOG00000002061	Ptpn13	498331	458.7145493	0.917392812	0.128224683	2.17E-13	2.26E-12	277	321	282	630	661	657	unchanged
ENSRNOG00000017912	Atp2a3	25391	105.3814116	1.836636925	0.261634801	2.21E-13	2.30E-12	22	48	55	198	168	175	upregulated
ENSRNOG00000020105	Klhl30	316624	182.8073075	1.257702748	0.177506589	2.22E-13	2.31E-12	74	115	108	312	266	268	upregulated
ENSRNOG00000008652	Phip	315843	771.4194404	-0.682814467	0.094714222	2.29E-13	2.37E-12	910	947	811	715	611	594	unchanged
ENSRNOG00000055650	Pou2f2	117058	275.6037375	1.16162132	0.163745076	2.31E-13	2.39E-12	118	161	190	460	405	384	upregulated
ENSRNOG00000017494	Acp6	295305	692.3133618	-0.707766995	0.098287669	2.32E-13	2.40E-12	782	834	793	611	580	510	unchanged
ENSRNOG00000009850	St3gal4	363040	1186.361502	-0.841598207	0.117559291	2.38E-13	2.46E-12	1618	1486	1172	1013	825	906	unchanged
ENSRNOG00000013794	Rbp1	25056	7152.791165	-0.500833077	0.069179555	2.70E-13	2.79E-12	7300	8429	7776	7624	6112	5600	unchanged
ENSRNOG00000038951	Cox17	89786	366.1927652	-0.90709337	0.127292168	2.70E-13	2.79E-12	437	457	448	316	228	279	unchanged
ENSRNOG00000030314	Golgb1	192243	4527.476306	-0.523681665	0.072170438	2.71E-13	2.80E-12	4954	5267	4737	4308	4068	3676	unchanged
ENSRNOG00000002188	Hpse	64537	104.858121	-1.626552794	0.2324585	2.80E-13	2.89E-12	141	185	123	56	46	60	downregulated
ENSRNOG00000043219	Fbn2	689008	40.93741282	2.8487706	0.408485846	2.88E-13	2.96E-12	12	5	9	82	74	79	upregulated
ENSRNOG00000013805	Tnip2	305451	909.833779	-0.696953347	0.097168586	2.89E-13	2.97E-12	1004	1143	1013	768	711	760	unchanged
ENSRNOG00000027936	Ccdc8	494320	466.9434124	0.799847103	0.111919173	2.95E-13	3.03E-12	288	361	299	713	624	603	unchanged
ENSRNOG00000011329	Pkm	25630	30192.94032	-0.574550575	0.079707692	2.97E-13	3.05E-12	33236	36458	31660	32897	24217	22292	unchanged
ENSRNOG00000011329	LOC100364062	100364062	30192.94032	-0.574550575	0.079707692	2.97E-13	3.05E-12	33236	36458	31660	32897	24217	22292	unchanged
ENSRNOG00000007906	Bub1b	171576	150.2015496	1.539323234	0.219947023	3.05E-13	3.14E-12	68	57	84	338	207	200	upregulated
ENSRNOG00000001704	Runx1	50662	1347.976021	-0.714984866	0.099829607	3.06E-13	3.14E-12	1715	1552	1426	1197	1111	994	unchanged
ENSRNOG00000047799	Gnb5	83579	262.5776306	-1.033751282	0.145999756	3.08E-13	3.16E-12	337	354	303	230	179	149	downregulated
ENSRNOG00000032778	Bub1	296137	294.6577669	1.196981515	0.169912731	3.09E-13	3.17E-12	166	132	192	548	371	434	upregulated
ENSRNOG00000003679	Med13	303403	1456.115388	-0.564436144	0.078375418	3.10E-13	3.18E-12	1640	1710	1520	1417	1199	1199	unchanged
ENSRNOG00000007462	Septin8	303135	3296.099136	0.512552662	0.071016464	3.12E-13	3.20E-12	2562	2601	2411	4580	4020	4028	unchanged
ENSRNOG00000008605	Ost4	100188932	946.3192256	-0.662522714	0.092365967	3.17E-13	3.25E-12	997	1197	1066	959	722	707	unchanged
ENSRNOG00000010652	Dock6	367039	1087.636972	-0.643535392	0.089702758	3.22E-13	3.29E-12	1261	1302	1156	976	922	849	unchanged
ENSRNOG00000011784	Mocs1	301221	1119.50278	-0.63090745	0.087898763	3.22E-13	3.29E-12	1156	1352	1309	1024	924	897	unchanged
ENSRNOG00000006916	Sardh	114123	323.0356453	0.991152373	0.139899636	3.25E-13	3.31E-12	181	223	195	549	386	477	unchanged
ENSRNOG00000053026	Shcbp1	364648	97.13060044	2.136095443	0.307404699	3.24E-13	3.31E-12	24	40	33	264	101	167	upregulated
ENSRNOG00000036964	Ralgapa2	296211	599.1449781	-0.82028614	0.115196243	3.26E-13	3.33E-12	731	792	628	474	473	447	unchanged
ENSRNOG00000013727	Ndc80	301701	202.7577091	1.204004488	0.171012374	3.29E-13	3.36E-12	103	116	119	407	266	265	upregulated
ENSRNOG00000015236	Mybbp1a	60571	1848.015148	0.629312178	0.087700055	3.31E-13	3.38E-12	1269	1426	1347	2478	2450	2365	unchanged
ENSRNOG00000016794	Phyhd1	296621	1495.934503	-0.583933327	0.081243459	3.34E-13	3.40E-12	1548	1784	1703	1540	1185	1177	unchanged
ENSRNOG00000014265	Tnfrsf19	290300	47.3784107	2.481953381	0.357162772	3.36E-13	3.42E-12	16	11	11	92	79	92	upregulated
ENSRNOG00000001143	Cit	83620	210.2559526	1.204608484	0.171319019	3.43E-13	3.48E-12	117	101	131	401	287	281	upregulated
ENSRNOG00000001555	Btg3	54230	1224.88725	-0.567668472	0.07898485	3.43E-13	3.48E-12	1322	1413	1364	1192	1013	1000	unchanged
ENSRNOG00000008439	Gprc5d	500349	75.21261909	-1.824801908	0.26243334	3.45E-13	3.50E-12	121	116	94	36	38	30	downregulated
ENSRNOG00000013057	Prc1	308761	464.1312067	0.875896995	0.123361545	3.50E-13	3.56E-12	311	274	320	778	599	597	unchanged
ENSRNOG00000007221	Dut	497778	222.806326	1.043236128	0.147825649	3.61E-13	3.66E-12	130	137	135	387	306	294	upregulated
ENSRNOG00000013968	Comtd1	305685	452.3659784	0.827804111	0.116498169	3.72E-13	3.77E-12	265	321	319	687	593	611	unchanged
ENSRNOG00000011951	Plk2	83722	1830.138208	0.615425885	0.085914577	3.82E-13	3.86E-12	1179	1538	1321	2810	2206	2239	unchanged
ENSRNOG00000005229	Sec16b	89868	91.40871652	1.61686437	0.232474695	4.07E-13	4.11E-12	40	39	43	161	152	139	upregulated
ENSRNOG00000015554	Ankdd1a	100362785	124.0428714	-1.71855955	0.248190775	4.33E-13	4.38E-12	181	241	119	63	57	62	downregulated
ENSRNOG00000002449	Maged2	113947	1836.882019	0.605429283	0.084729346	4.36E-13	4.40E-12	1316	1400	1341	2512	2270	2427	unchanged
ENSRNOG00000012950	Efr3b	313928	107.256592	-1.705980377	0.246523775	4.43E-13	4.47E-12	192	137	132	53	47	58	downregulated
ENSRNOG00000018345	Abce1	361390	2684.52161	0.513343899	0.07163338	4.50E-13	4.54E-12	2046	2066	2051	3795	3240	3263	unchanged
ENSRNOG00000028274	Myrf	293736	1123.011904	0.596851509	0.083616949	4.69E-13	4.73E-12	827	866	797	1593	1408	1407	unchanged
ENSRNOG00000009114	Fam110b	500400	253.1330954	1.010842977	0.143854873	4.73E-13	4.76E-12	142	164	158	402	333	372	upregulated
ENSRNOG00000001629	Get1	288233	267.5442602	1.168669045	0.167282355	4.99E-13	5.02E-12	110	162	182	468	378	372	upregulated
ENSRNOG00000019065	Zfp385b	311137	30.08615067	-3.658329166	0.528493201	4.99E-13	5.02E-12	50	44	62	3	5	5	downregulated
ENSRNOG00000040289	Xkr9	497099	39.14016473	-3.10875348	0.453642225	5.00E-13	5.02E-12	70	66	61	2	13	9	downregulated
ENSRNOG00000007564	Evc	289712	414.2451141	0.986171899	0.140533565	5.16E-13	5.18E-12	265	256	246	585	668	538	unchanged
ENSRNOG00000005185	Nxph3	59315	28.76999445	-3.734431248	0.536831522	5.19E-13	5.20E-12	53	55	43	6	2	4	downregulated
ENSRNOG00000005678	Lamb1	298941	13343.37196	-0.418929142	0.058488959	5.29E-13	5.30E-12	13963	14888	13898	13734	12032	11370	unchanged
ENSRNOG00000022242	Cxcl9	246759	1973.223823	-3.759899395	0.553186138	5.31E-13	5.32E-12	3904	3681	2766	120	382	269	downregulated
ENSRNOG00000010308	Nr2f2	113984	261.3259343	1.055690971	0.150913076	5.42E-13	5.43E-12	151	162	155	374	396	378	upregulated
ENSRNOG00000054508	Foxp2	500037	94.30653927	1.671945209	0.241813144	5.44E-13	5.44E-12	30	54	39	191	142	142	upregulated
ENSRNOG00000005890	Serbp1	246303	5003.898583	0.45921787	0.064195551	5.54E-13	5.54E-12	3638	4224	3912	7225	5899	5813	unchanged
ENSRNOG00000008079	Ugp2	289827	1839.776789	-0.71303401	0.100727713	5.60E-13	5.59E-12	2155	2428	1847	1879	1302	1367	unchanged
ENSRNOG00000024056	Zfp17	100360772	556.5083948	-0.855215383	0.121534805	5.65E-13	5.64E-12	589	808	625	441	416	418	unchanged
ENSRNOG00000053850	Rdh5	366791	35.38171839	-2.880828903	0.418207356	5.73E-13	5.72E-12	56	60	60	13	6	7	downregulated
ENSRNOG00000024230	Tnfaip8l3	315673	120.8069754	-1.389487355	0.200592848	5.78E-13	5.76E-12	174	156	162	82	69	62	downregulated
ENSRNOG00000052219	Gm2a	282838	3942.229068	0.501898822	0.070325173	5.78E-13	5.76E-12	2815	3263	3035	5974	4643	4528	unchanged
ENSRNOG00000007249	Cdkn1b	83571	1406.918025	-0.797912471	0.113245774	5.90E-13	5.88E-12	1770	1881	1377	1390	1008	950	unchanged
ENSRNOG00000019423	Dvl1	83721	743.7387509	0.659995419	0.093132658	5.96E-13	5.93E-12	529	538	536	1102	942	932	unchanged
ENSRNOG00000007345	Amot	300289	174.6436868	1.275355451	0.183866298	6.13E-13	6.10E-12	85	98	97	271	238	297	upregulated
ENSRNOG00000039865	Vnn3	498992	88.56508794	-1.690703701	0.245717627	6.14E-13	6.10E-12	114	123	144	46	50	36	downregulated
ENSRNOG00000012140	Cep89	292811	352.4435854	-0.85227919	0.121307466	6.18E-13	6.14E-12	433	436	405	304	264	244	unchanged
ENSRNOG00000016214	Agl	362029	727.4831718	0.721429048	0.102131337	6.19E-13	6.14E-12	481	504	540	1074	910	972	unchanged
ENSRNOG00000021938	Lrrtm4	500219	39.39415481	-2.742532233	0.400911323	6.29E-13	6.24E-12	60	78	56	8	9	14	downregulated
ENSRNOG00000017021	Galnt18	293181	140.0152842	1.687967891	0.245493549	6.31E-13	6.25E-12	51	70	59	180	234	275	upregulated
ENSRNOG00000013781	Kcnq5	259273	142.3370702	1.545512449	0.224218474	6.38E-13	6.32E-12	52	76	70	197	251	239	upregulated
ENSRNOG00000023991	Rab20	689377	540.1555055	-0.959684	0.137537256	6.90E-13	6.83E-12	674	699	632	351	389	428	unchanged
ENSRNOG00000018214	Bok	29884	174.7693805	1.248637968	0.18033957	6.92E-13	6.84E-12	84	99	101	260	266	275	upregulated
ENSRNOG00000011015	Hivep2	29721	1674.019957	-0.943772366	0.135218521	7.03E-13	6.94E-12	2164	2115	1910	1046	1382	1210	unchanged
ENSRNOG00000054286	Rrm2	362720	253.4377104	1.097237778	0.157777344	7.04E-13	6.95E-12	125	161	160	483	321	339	upregulated
ENSRNOG00000010620	Ndc1	362557	423.4725246	0.870359894	0.124231149	7.11E-13	7.01E-12	246	293	292	742	540	523	unchanged
ENSRNOG00000009296	Snapc1	314228	348.1350559	-1.035431866	0.148870463	7.28E-13	7.18E-12	476	496	347	256	246	230	downregulated
ENSRNOG00000029682	Clic1	406864	3528.222886	-0.465634656	0.065476748	7.35E-13	7.24E-12	3582	4101	3790	3684	3045	2925	unchanged
ENSRNOG00000002542	Heatr6	497972	687.0262402	-0.879738798	0.125882685	7.43E-13	7.31E-12	820	860	820	482	579	486	unchanged
ENSRNOG00000015860	Gipr	25024	34.28695869	-3.662967209	0.533950113	7.49E-13	7.37E-12	74	75	31	7	5	3	downregulated
ENSRNOG00000016936	Nadk	100125370	3405.195421	-0.509476341	0.071845818	7.78E-13	7.65E-12	3708	3765	3724	3439	3000	2702	unchanged
ENSRNOG00000018089	Sra1	252891	1223.081442	-0.730577128	0.103963779	7.87E-13	7.74E-12	1553	1475	1255	1219	889	888	unchanged
ENSRNOG00000004192	Arhgap30	498282	1761.338424	-0.587910469	0.083189511	8.07E-13	7.93E-12	1835	2138	1965	1849	1338	1405	unchanged
ENSRNOG00000014080	Kif23	315740	351.9189761	0.873038335	0.124986969	8.12E-13	7.97E-12	207	240	242	564	450	478	unchanged
ENSRNOG00000000137	Ly86	291359	712.0479285	-0.812474541	0.11615328	8.41E-13	8.25E-12	809	927	818	726	519	442	unchanged
ENSRNOG00000021102	Scn1b	29686	190.5858061	-1.135524375	0.16419945	8.68E-13	8.51E-12	220	277	243	160	118	107	downregulated
ENSRNOG00000020905	Hdac5	84580	1037.603869	-0.647869126	0.092130911	9.03E-13	8.84E-12	1175	1318	1067	1035	786	810	unchanged
ENSRNOG00000010274	Smc4	295107	1552.597348	0.761580984	0.108836167	9.25E-13	9.06E-12	987	1108	1106	2790	1746	1921	unchanged
ENSRNOG00000014490	Bdh2	295458	230.5119103	1.180971807	0.171279319	9.30E-13	9.10E-12	110	155	124	336	330	375	upregulated
ENSRNOG00000042975	Tmem45al	680866	127.7745985	-1.636629397	0.2394926	9.35E-13	9.14E-12	196	208	144	99	45	56	downregulated
ENSRNOG00000042975	Tmem45a	100911041	127.7745985	-1.636629397	0.2394926	9.35E-13	9.14E-12	196	208	144	99	45	56	downregulated
ENSRNOG00000048949	Elovl6	171402	125.5850765	1.401796679	0.204393905	9.47E-13	9.25E-12	67	56	65	228	171	200	upregulated
ENSRNOG00000014205	Klf2	306330	161.5598128	1.265316157	0.18393311	9.59E-13	9.36E-12	94	98	69	299	240	214	upregulated
ENSRNOG00000012531	Ephb2	313633	78.41574778	1.93868462	0.285001751	9.65E-13	9.42E-12	31	22	34	187	124	104	upregulated
ENSRNOG00000061813	Ly6c	56778	68.26093931	-2.023172682	0.297616879	9.95E-13	9.70E-12	96	122	93	37	33	15	downregulated
ENSRNOG00000023657	Gprin3	502784	33.87614716	3.210413735	0.471125159	1.05E-12	1.03E-11	9	4	4	76	65	60	upregulated
ENSRNOG00000006949	C1qbp	29681	2052.349171	0.530279936	0.075279714	1.06E-12	1.03E-11	1450	1656	1579	2927	2432	2555	unchanged
ENSRNOG00000008614	Zfyve1	299188	826.7820794	-0.733988366	0.105093136	1.06E-12	1.03E-11	943	1009	948	804	681	535	unchanged
ENSRNOG00000010952	Ift122	312651	618.194344	-0.769830118	0.110435551	1.06E-12	1.03E-11	694	833	666	503	488	481	unchanged
ENSRNOG00000061484	Adamts2	287899	2706.727518	0.561051513	0.079793885	1.09E-12	1.06E-11	2034	2010	2042	3706	3413	3381	unchanged
ENSRNOG00000055010	Axin2	29134	112.3226717	-1.615316716	0.237360355	1.13E-12	1.09E-11	165	201	115	73	52	51	downregulated
ENSRNOG00000011222	Dynll1	58945	1609.64351	0.518839969	0.073705926	1.13E-12	1.10E-11	1190	1286	1215	2351	1914	1932	unchanged
ENSRNOG00000018719	Cir1	362149	850.5691907	-0.844302717	0.121372077	1.14E-12	1.11E-11	968	1104	1002	893	575	525	unchanged
ENSRNOG00000010210	Slc7a11	310392	1618.559132	-0.835967115	0.120488167	1.17E-12	1.14E-11	2120	2129	1586	1263	1146	1322	unchanged
ENSRNOG00000001427	Orai2	304592	1025.322763	-0.733062222	0.105209701	1.17E-12	1.14E-11	1255	1314	1029	885	854	749	unchanged
ENSRNOG00000004094	Ptger1	25637	490.158977	0.875618669	0.126344762	1.17E-12	1.14E-11	275	352	332	686	699	679	unchanged
ENSRNOG00000017401	Tmco4	500573	317.5153174	-0.962466246	0.139427295	1.18E-12	1.14E-11	362	442	378	223	237	229	unchanged
ENSRNOG00000016561	Pclaf	300795	98.83587897	1.693292197	0.249466265	1.21E-12	1.17E-11	47	33	46	209	128	163	upregulated
ENSRNOG00000012325	Adk	25368	666.5480852	-0.72496166	0.104057217	1.22E-12	1.17E-11	806	795	730	657	510	468	unchanged
ENSRNOG00000001252	Chst12	304322	817.3807456	-0.916386643	0.132673065	1.29E-12	1.25E-11	1080	1010	913	838	525	488	unchanged
ENSRNOG00000012928	Prmt9	291947	559.662073	-0.745245486	0.107202211	1.30E-12	1.25E-11	665	706	599	521	397	438	unchanged
ENSRNOG00000012206	Dennd5a	308942	3315.7298	-0.474617709	0.067540369	1.32E-12	1.27E-11	3585	3743	3471	3283	2873	2854	unchanged
ENSRNOG00000015529	Cdca3	297594	125.64774	1.693599044	0.250251133	1.35E-12	1.30E-11	48	40	72	273	158	206	upregulated
ENSRNOG00000049900	Irf2bp2	679357	1326.256665	-0.624032551	0.089412475	1.38E-12	1.32E-11	1584	1520	1404	1343	1042	1014	unchanged
ENSRNOG00000017469	Anxa1	25380	4665.365938	0.588449656	0.084175221	1.39E-12	1.34E-11	3152	3666	3572	7554	5305	5569	unchanged
ENSRNOG00000012957	Sh3glb1	292156	3495.0676	-0.494290061	0.070469693	1.40E-12	1.34E-11	3677	4221	3573	3550	2870	3018	unchanged
ENSRNOG00000020624	Acadsb	25618	1041.985193	-0.608302109	0.087123281	1.40E-12	1.35E-11	1193	1253	1085	1035	851	799	unchanged
ENSRNOG00000026793	Nt5dc3	691922	159.5746824	1.320007439	0.193830793	1.41E-12	1.35E-11	81	68	100	295	236	220	upregulated
ENSRNOG00000003959	Rgs18	289076	314.2485938	1.053710289	0.153559416	1.43E-12	1.37E-11	169	192	203	606	369	430	upregulated
ENSRNOG00000029986	Insr	24954	803.6846057	-0.662564273	0.095194447	1.43E-12	1.37E-11	921	992	852	716	637	659	unchanged
ENSRNOG00000010902	Eloa	25562	2319.709997	-0.531998142	0.076020584	1.44E-12	1.38E-11	2536	2697	2453	2166	2033	1943	unchanged
ENSRNOG00000021589	Nexmif	302396	53.79239639	2.370560874	0.352375563	1.47E-12	1.41E-11	20	14	12	83	105	104	upregulated
ENSRNOG00000021497	Akt3	29414	1049.109637	-0.623045126	0.089407104	1.48E-12	1.42E-11	1210	1289	1072	1000	829	851	unchanged
ENSRNOG00000029598	Robo2	84409	586.388298	1.081763227	0.158027605	1.48E-12	1.42E-11	323	367	347	713	924	932	upregulated
ENSRNOG00000005046	Tspan13	366602	419.4528779	0.820662297	0.118779959	1.53E-12	1.46E-11	249	308	285	625	551	573	unchanged
ENSRNOG00000013251	Trim24	500084	364.2574665	-0.941481271	0.137115552	1.59E-12	1.52E-11	485	477	385	272	271	257	unchanged
ENSRNOG00000016085	Mpzl2	300679	31.52288658	-3.25181248	0.482906061	1.69E-12	1.62E-11	58	57	46	7	9	2	downregulated
ENSRNOG00000025094	Gpr183	679975	134.322632	1.477367355	0.21834331	1.70E-12	1.62E-11	62	69	63	309	177	175	upregulated
ENSRNOG00000014610	Anpep	81641	4327.887832	-0.542723879	0.077877656	1.77E-12	1.68E-11	4729	5102	4562	4594	3701	3209	unchanged
ENSRNOG00000004629	Fkbp3	299104	997.5746753	0.624226765	0.089868913	1.78E-12	1.70E-11	700	811	679	1572	1197	1202	unchanged
ENSRNOG00000031364	Kif1c	113886	2879.508478	0.479267197	0.068624726	1.80E-12	1.71E-11	2116	2419	2183	4012	3422	3500	unchanged
ENSRNOG00000059207	Oas3	494202	1020.676502	-0.707202725	0.102305064	1.83E-12	1.74E-11	1076	1291	1190	848	886	765	unchanged
ENSRNOG00000009211	C3ar1	84007	425.330531	0.844506285	0.122888284	1.91E-12	1.81E-11	286	278	279	739	555	507	unchanged
ENSRNOG00000006542	Atp6v0c	170667	6783.398631	-0.414613499	0.060100689	1.91E-12	1.82E-11	7035	7594	7117	7250	5971	5691	unchanged
ENSRNOG00000003536	Rufy1	360521	850.6815044	0.744734198	0.107967216	1.93E-12	1.84E-11	493	626	649	1343	1114	1037	unchanged
ENSRNOG00000056728	G6pd	24377	6444.097865	-0.464102215	0.066376218	1.95E-12	1.85E-11	6983	7449	6500	6437	5741	5423	unchanged
ENSRNOG00000014945	Kpna3	361055	1499.399864	-0.592641849	0.085462208	2.00E-12	1.90E-11	1719	1745	1589	1361	1298	1209	unchanged
ENSRNOG00000056596	Alas1	65155	1326.129931	-0.778061763	0.113148774	2.03E-12	1.93E-11	1728	1723	1260	1223	978	966	unchanged
ENSRNOG00000019956	Kdm4a	313539	3432.952091	-0.51840522	0.07455729	2.04E-12	1.93E-11	3715	3893	3716	3196	2977	2962	unchanged
ENSRNOG00000019400	Dag1	114489	8568.028907	0.624601602	0.090200699	2.05E-12	1.94E-11	5957	6462	6345	11050	11121	11518	unchanged
ENSRNOG00000013661	Kif26a	314473	32.70524787	3.261735875	0.484238043	2.05E-12	1.94E-11	4	9	3	79	62	55	upregulated
ENSRNOG00000022943	Dgka	140866	642.9718453	-0.735712074	0.106921725	2.16E-12	2.05E-11	787	791	678	586	525	452	unchanged
ENSRNOG00000001797	Umps	288051	426.7388684	0.766826224	0.111611342	2.25E-12	2.13E-11	278	313	287	685	546	533	unchanged
ENSRNOG00000000479	Kifc1	294286	209.0187991	1.171131408	0.172966688	2.26E-12	2.13E-11	115	109	129	415	270	275	upregulated
ENSRNOG00000060329	Emb	114511	1675.264434	-0.830971212	0.121315832	2.28E-12	2.15E-11	1880	2191	1966	1784	1185	983	unchanged
ENSRNOG00000021573	Dpy19l3	308519	569.8606438	0.731980426	0.10652087	2.36E-12	2.23E-11	385	422	383	803	763	751	unchanged
ENSRNOG00000012864	Ern1	498013	800.7809994	-0.647911083	0.094002623	2.38E-12	2.24E-11	916	932	892	714	658	645	unchanged
ENSRNOG00000011431	Mfhas1	306508	325.6576659	0.909171077	0.13350398	2.56E-12	2.41E-11	215	201	209	502	419	468	unchanged
ENSRNOG00000020544	Sdr39u1	361044	558.3833113	-0.727634532	0.106202589	2.72E-12	2.56E-11	668	701	587	503	444	414	unchanged
ENSRNOG00000013229	Mthfs	300886	473.0656918	-0.745325408	0.108894167	2.77E-12	2.61E-11	531	615	521	439	345	362	unchanged
ENSRNOG00000008672	Chmp5	297995	2036.921584	-0.509090678	0.073653348	2.80E-12	2.63E-11	2154	2448	2111	2055	1667	1744	unchanged
ENSRNOG00000007713	Tmcc3	314751	942.5581484	0.782398877	0.114611219	2.92E-12	2.74E-11	601	628	691	1268	1353	1250	unchanged
ENSRNOG00000028523	Tctn1	304486	1080.785385	-0.634740057	0.092516856	3.07E-12	2.88E-11	1221	1327	1142	942	913	879	unchanged
ENSRNOG00000005334	Acvr2a	29263	583.31879	0.691171889	0.100971634	3.12E-12	2.93E-11	390	451	401	885	715	757	unchanged
ENSRNOG00000030644	ND1	26193	13424.88632	0.469005334	0.067921856	3.13E-12	2.94E-11	10129	11629	9715	18382	15994	16403	unchanged
ENSRNOG00000007419	Pank3	360511	3237.992477	0.492706332	0.071398497	3.17E-12	2.98E-11	2278	2670	2563	4737	3880	3764	unchanged
ENSRNOG00000020881	Frmd8	309172	1151.785772	-0.567899339	0.082616129	3.23E-12	3.03E-11	1255	1300	1298	1112	951	948	unchanged
ENSRNOG00000023467	Fam168b	690188	1900.744803	0.562308582	0.081763034	3.26E-12	3.05E-11	1325	1499	1454	2587	2418	2370	unchanged
ENSRNOG00000008338	Bsdc1	297890	956.0319596	-0.6948061	0.101644117	3.29E-12	3.08E-11	1015	1201	1107	997	726	661	unchanged
ENSRNOG00000028895	Rtp4	360733	2857.953033	-0.493884218	0.071678712	3.37E-12	3.15E-11	2848	3387	3141	2918	2473	2332	unchanged
ENSRNOG00000007338	Fbln2	282583	37432.3683	0.581315343	0.08572991	3.38E-12	3.16E-11	25284	28244	29722	51126	45329	49774	unchanged
ENSRNOG00000016733	Rab13	81756	1753.100364	-0.560483093	0.081650505	3.55E-12	3.32E-11	1864	2146	1857	1833	1470	1318	unchanged
ENSRNOG00000014718	Acsl3	114024	1035.790963	0.712569527	0.104610016	3.71E-12	3.46E-11	618	782	784	1586	1236	1388	unchanged
ENSRNOG00000016671	Dtna	307548	71.80509776	1.786227703	0.269758087	3.72E-12	3.47E-11	26	31	30	122	113	129	upregulated
ENSRNOG00000025079	Fam126b	316415	254.6125853	-1.200606363	0.179649181	3.82E-12	3.56E-11	399	350	251	191	164	140	downregulated
ENSRNOG00000013313	Nceh1	294930	4519.265731	-0.929765824	0.137919262	3.86E-12	3.59E-11	5600	5849	5225	2700	3512	3635	unchanged
ENSRNOG00000018778	Cadm1	363058	544.2381743	0.757498909	0.111565318	3.95E-12	3.68E-11	378	361	382	816	676	742	unchanged
ENSRNOG00000028461	Gnl3	290556	1221.937883	0.561033774	0.081906771	3.96E-12	3.69E-11	838	991	925	1770	1517	1471	unchanged
ENSRNOG00000004639	Traf6	311245	268.3874407	-0.911113246	0.135094489	3.99E-12	3.71E-11	337	336	312	226	191	184	unchanged
ENSRNOG00000014162	Plekhb2	301337	3797.746363	-0.498853036	0.072690308	4.02E-12	3.73E-11	4205	4267	3983	3720	3417	3080	unchanged
ENSRNOG00000020607	Bckdha	25244	720.2399408	-0.880756673	0.130396309	4.02E-12	3.73E-11	874	896	855	741	507	409	unchanged
ENSRNOG00000009783	Camk2g	171140	528.3198576	0.766253783	0.112987744	4.10E-12	3.81E-11	345	351	388	773	700	698	unchanged
ENSRNOG00000007971	Wbp2	192645	1121.982451	-0.6129044	0.08978955	4.12E-12	3.82E-11	1273	1397	1140	1041	944	889	unchanged
ENSRNOG00000015621	Nsd3	290831	1636.953758	-0.526644811	0.076891058	4.18E-12	3.88E-11	1800	1874	1740	1582	1432	1338	unchanged
ENSRNOG00000017403	Apobr	499264	465.760977	-0.810617621	0.11993094	4.37E-12	4.05E-11	484	655	534	403	360	330	unchanged
ENSRNOG00000010591	Kdm5a	312678	3154.908425	-0.459067761	0.06690059	4.39E-12	4.06E-11	3279	3523	3427	3300	2746	2608	unchanged
ENSRNOG00000013048	Pde7a	81744	702.4676569	0.730435252	0.107764182	4.59E-12	4.25E-11	483	511	474	1122	796	957	unchanged
ENSRNOG00000008022	Apaf1	78963	1559.836679	-0.558526456	0.081823106	4.62E-12	4.27E-11	1689	1834	1686	1429	1369	1284	unchanged
ENSRNOG00000019850	Speg	363256	423.7515258	-0.806711995	0.119564301	4.76E-12	4.39E-11	517	558	442	362	318	315	unchanged
ENSRNOG00000006653	Slc38a4	170573	29.45512764	4.539590409	0.673432934	4.87E-12	4.50E-11	0	3	3	81	46	60	upregulated
ENSRNOG00000002176	Nectin3	288124	445.5726483	-0.74205434	0.109734038	4.90E-12	4.52E-11	483	569	516	400	346	333	unchanged
ENSRNOG00000014886	Fam107b	498796	361.8100217	0.879121413	0.13074638	5.03E-12	4.64E-11	238	259	210	639	467	441	unchanged
ENSRNOG00000010824	Parp8	294762	890.1063399	-0.728368787	0.107758921	5.07E-12	4.67E-11	1035	1131	953	704	742	707	unchanged
ENSRNOG00000031167	Srxn1	296271	216.2965452	-1.020846011	0.152902447	5.27E-12	4.86E-11	285	271	259	180	133	147	downregulated
ENSRNOG00000060817	Stam	498798	1199.694566	-0.587155303	0.086443866	5.48E-12	5.05E-11	1292	1418	1330	1126	1063	919	unchanged
ENSRNOG00000018170	Slc27a1	94172	1415.862094	-0.636791136	0.09401647	5.66E-12	5.21E-11	1680	1761	1399	1351	1184	1062	unchanged
ENSRNOG00000053881	Baz2a	304601	1585.55848	-0.594658166	0.087699648	5.86E-12	5.39E-11	1841	1868	1640	1466	1393	1232	unchanged
ENSRNOG00000055641	Dnase1l1	363522	942.1865968	-0.623683776	0.092078759	5.88E-12	5.40E-11	1050	1177	984	964	725	727	unchanged
ENSRNOG00000004883	Erh	681415	1122.786323	0.587211894	0.086569918	5.95E-12	5.46E-11	809	828	860	1696	1344	1373	unchanged
ENSRNOG00000010124	Trim2	361970	168.9512364	1.243821936	0.188159551	5.96E-12	5.47E-11	98	85	91	247	254	272	upregulated
ENSRNOG00000017254	Nsun2	361191	1406.844875	0.568378426	0.083777447	6.11E-12	5.60E-11	1073	1092	991	1954	1750	1770	unchanged
ENSRNOG00000034013	Acaca	60581	1367.477275	0.746434078	0.110920393	6.13E-12	5.61E-11	855	1004	978	1768	1935	1851	unchanged
ENSRNOG00000029055	Ttk	315852	160.1003278	1.410745816	0.21427128	6.15E-12	5.63E-11	70	80	89	369	200	210	upregulated
ENSRNOG00000025948	Inava	289399	30.79619435	-3.04061645	0.466183272	6.45E-12	5.90E-11	56	55	44	7	4	9	downregulated
ENSRNOG00000018693	Asgr1	24210	31.75265419	-3.594393769	0.553123032	6.49E-12	5.94E-11	33	69	64	1	6	7	downregulated
ENSRNOG00000010045	Clec4a	474143	85.89462185	1.7721501	0.271620264	7.10E-12	6.49E-11	34	34	37	214	118	114	upregulated
ENSRNOG00000003014	Poglut1	288091	1410.901929	0.558957655	0.082715259	7.50E-12	6.85E-11	1005	1124	1051	1929	1807	1736	unchanged
ENSRNOG00000013802	Slc25a36	501039	1168.744299	-0.649614533	0.096666357	7.72E-12	7.05E-11	1346	1490	1177	1107	996	849	unchanged
ENSRNOG00000024650	Ckap2	306575	371.0228432	0.924567015	0.13908674	7.73E-12	7.05E-11	188	254	267	627	502	470	unchanged
ENSRNOG00000023708	Tmem176a	297077	1198.256665	0.727621623	0.108431372	7.92E-12	7.23E-11	729	979	809	2076	1446	1409	unchanged
ENSRNOG00000022800	Sp140	316580	2243.109726	-0.665927153	0.099208894	8.02E-12	7.31E-11	2500	2743	2482	1783	1899	1887	unchanged
ENSRNOG00000015692	Taok1	286993	1326.568746	-0.561901538	0.083323658	8.06E-12	7.34E-11	1470	1583	1384	1279	1165	1033	unchanged
ENSRNOG00000016346	Prkcd	170538	2109.496764	-0.494543609	0.073154082	8.18E-12	7.44E-11	2232	2516	2174	2078	1856	1752	unchanged
ENSRNOG00000050231	Gng12	114120	1773.362304	-0.632988466	0.09424093	8.35E-12	7.60E-11	2134	2132	1783	1560	1471	1458	unchanged
ENSRNOG00000020518	Fam189b	310640	229.9014546	1.042212874	0.157834525	8.56E-12	7.79E-11	150	135	129	426	295	302	upregulated
ENSRNOG00000042758	Tmem243	499990	310.5893633	-0.999701953	0.151375752	8.66E-12	7.87E-11	361	402	402	226	184	252	unchanged
ENSRNOG00000014191	Zfp395	305972	625.627473	-0.966149194	0.146012714	8.74E-12	7.94E-11	813	841	679	645	387	353	unchanged
ENSRNOG00000023095	Npepps	50558	2996.363343	-0.46395053	0.068672664	9.09E-12	8.25E-11	3191	3492	3057	3148	2613	2445	unchanged
ENSRNOG00000023509	Irs2	29376	537.9477979	-0.833876643	0.125458108	9.11E-12	8.26E-11	661	710	570	531	339	388	unchanged
ENSRNOG00000057569	Ahnak	191572	12589.9827	0.442093847	0.065373721	9.15E-12	8.29E-11	9190	10662	9971	17294	14680	15292	unchanged
ENSRNOG00000017752	Mccc2	361884	459.9511931	0.739863942	0.1108849	9.22E-12	8.35E-11	316	327	313	671	618	589	unchanged
ENSRNOG00000008845	Pdrg1	296278	905.2408425	-0.586818086	0.087368753	9.29E-12	8.41E-11	969	1122	962	903	736	714	unchanged
ENSRNOG00000051487	Kremen1	114107	688.237744	-0.881920951	0.132940159	9.56E-12	8.65E-11	938	821	746	690	444	445	unchanged
ENSRNOG00000038597	Dlg1	25252	2765.803527	-0.501791513	0.074540876	9.93E-12	8.98E-11	2821	3314	2961	2645	2360	2414	unchanged
ENSRNOG00000017227	Ppme1	361613	1220.306163	-0.589596648	0.087944845	1.01E-11	9.09E-11	1400	1463	1251	1192	1046	927	unchanged
ENSRNOG00000004147	Abca8a	303638	142.3257144	-1.246002788	0.190895285	1.02E-11	9.18E-11	204	194	166	89	92	87	downregulated
ENSRNOG00000036693	Slc25a10	170943	954.2998901	-0.641291371	0.095952241	1.05E-11	9.50E-11	1009	1218	1044	994	720	718	unchanged
ENSRNOG00000002028	Tmem50b	360698	681.3192361	0.64038298	0.095818914	1.06E-11	9.54E-11	493	503	485	1035	825	857	unchanged
ENSRNOG00000011885	Rhpn2	308516	67.02907497	1.969301663	0.305326685	1.06E-11	9.56E-11	14	25	34	131	120	101	upregulated
ENSRNOG00000001479	Gtf2i	353256	2438.006075	0.479187553	0.071207899	1.07E-11	9.65E-11	1917	1967	1797	3512	2965	2802	unchanged
ENSRNOG00000004111	Soat1	81782	2674.267402	-0.615480921	0.092075839	1.09E-11	9.84E-11	3212	3196	2672	2795	2117	1980	unchanged
ENSRNOG00000002434	Tmem100	497979	47.98292927	-2.720420977	0.425252845	1.11E-11	9.99E-11	103	94	39	11	14	13	downregulated
ENSRNOG00000020713	Osbpl5	361686	986.2283872	0.572744078	0.085534209	1.11E-11	1.00E-10	689	784	737	1405	1246	1198	unchanged
ENSRNOG00000033134	Mef2c	499497	626.4289558	0.671529521	0.10081085	1.15E-11	1.03E-10	410	488	447	927	769	819	unchanged
ENSRNOG00000052354	Arhgef40	361034	2858.349928	0.688730892	0.103499048	1.16E-11	1.04E-10	1926	2285	1885	3661	3784	3984	unchanged
ENSRNOG00000058940	Rab11fip1	498650	695.5494952	-0.734380611	0.110711248	1.16E-11	1.05E-10	797	852	790	549	549	579	unchanged
ENSRNOG00000039666	Srpx	64316	1090.886178	0.588396611	0.088022685	1.17E-11	1.05E-10	782	807	836	1681	1305	1309	unchanged
ENSRNOG00000007398	Zfp691	313548	184.3908258	-1.202075302	0.184342603	1.18E-11	1.06E-10	263	258	205	162	99	100	downregulated
ENSRNOG00000007372	Casp1	25166	607.0199448	-0.732366391	0.110331075	1.19E-11	1.06E-10	714	746	670	621	453	413	unchanged
ENSRNOG00000001376	Mettl7a	315306	634.2221285	-0.645858351	0.096934062	1.19E-11	1.06E-10	676	797	702	614	502	490	unchanged
ENSRNOG00000022698	Vsig10	304529	481.2421223	0.774715689	0.116964538	1.20E-11	1.08E-10	291	375	321	700	622	660	unchanged
ENSRNOG00000019100	Kif2c	171529	140.1292673	1.438011468	0.222002892	1.22E-11	1.09E-10	53	70	83	304	174	204	upregulated
ENSRNOG00000010270	Espn	56227	35.5993578	2.753856993	0.427978102	1.24E-11	1.11E-10	9	10	5	86	66	54	upregulated
ENSRNOG00000018113	Anlnl1	307056	56.93655995	2.131677168	0.332431181	1.27E-11	1.13E-10	22	12	22	136	92	81	upregulated
ENSRNOG00000017237	Lama1	316758	58.305074	2.14724627	0.334847236	1.27E-11	1.13E-10	24	19	14	117	75	121	upregulated
ENSRNOG00000019778	Cavin1	287710	5711.077334	0.429812883	0.06398586	1.27E-11	1.13E-10	4242	4818	4532	7855	6718	6798	unchanged
ENSRNOG00000019643	Pcyox1l	307396	105.8891926	1.426735869	0.220335202	1.29E-11	1.15E-10	40	63	54	201	152	157	upregulated
ENSRNOG00000055089	Slc44a1	85254	5905.734598	-0.507828318	0.075871221	1.29E-11	1.15E-10	6738	6529	6144	5972	5249	4641	unchanged
ENSRNOG00000002652	Rap1gap2	303298	351.0571708	-0.918190022	0.139752642	1.30E-11	1.15E-10	452	448	392	311	273	202	unchanged
ENSRNOG00000032487	Sts	24800	451.7706623	-0.773909861	0.117350599	1.45E-11	1.29E-10	509	533	559	437	338	308	unchanged
ENSRNOG00000008452	Eid1	499882	1584.172392	0.548470513	0.082291244	1.45E-11	1.29E-10	1159	1189	1234	2418	1878	1871	unchanged
ENSRNOG00000004696	Arhgap5	299012	1882.437184	0.548753573	0.082360455	1.48E-11	1.31E-10	1331	1562	1373	2691	2171	2435	unchanged
ENSRNOG00000017090	RGD1308706	291925	898.4943405	-0.605267303	0.091208695	1.49E-11	1.33E-10	961	1126	961	922	704	695	unchanged
ENSRNOG00000011709	Pum1	362609	2006.390686	-0.515717941	0.077386624	1.54E-11	1.37E-10	2240	2318	2061	2112	1680	1592	unchanged
ENSRNOG00000024435	Galnt17	288611	198.551274	1.217601454	0.188177221	1.59E-11	1.41E-10	81	107	139	331	290	290	upregulated
ENSRNOG00000017321	Trub1	361775	243.881705	0.921739203	0.140959901	1.62E-11	1.44E-10	149	161	156	411	323	316	unchanged
ENSRNOG00000032178	Cenpa	298850	124.6064891	1.35742253	0.210589734	1.63E-11	1.44E-10	55	66	70	231	156	204	upregulated
ENSRNOG00000007763	Plod1	116552	6139.278963	-0.458569331	0.06874016	1.64E-11	1.45E-10	6594	7130	6197	5998	5478	5295	unchanged
ENSRNOG00000001680	Riox2	266670	111.9249139	1.356751333	0.210616124	1.65E-11	1.46E-10	59	51	61	189	174	165	upregulated
ENSRNOG00000018815	Plk1	25515	186.7826196	1.22513408	0.189589412	1.67E-11	1.47E-10	85	91	130	347	259	258	upregulated
ENSRNOG00000014532	Lbp	29469	3908.887307	-1.561640211	0.244090872	1.69E-11	1.49E-10	5619	5467	5395	3116	1721	1543	downregulated
ENSRNOG00000021158	Nudt22	293703	274.7979359	-0.92271904	0.14150785	1.74E-11	1.54E-10	354	328	328	214	190	205	unchanged
ENSRNOG00000025100	Ikbke	363984	2110.8299	-0.52892852	0.079674259	1.76E-11	1.55E-10	2305	2372	2308	2131	1879	1611	unchanged
ENSRNOG00000008170	Jph2	296345	1118.833621	-0.630121433	0.095406018	1.81E-11	1.59E-10	1358	1320	1134	1032	913	898	unchanged
ENSRNOG00000005958	Rrbp1	311483	13000.01574	-0.435903149	0.06545188	1.82E-11	1.60E-10	13953	14403	13496	12814	11698	11329	unchanged
ENSRNOG00000019246	Psme2	29614	4755.757348	-0.466876035	0.069640735	1.83E-11	1.61E-10	4856	5558	5045	4713	4358	3910	unchanged
ENSRNOG00000013072	Plxna4	312213	203.58708	1.163164967	0.180223468	1.88E-11	1.65E-10	101	107	136	298	317	302	upregulated
ENSRNOG00000004766	Glis2	302946	1283.66954	0.579184658	0.087561799	1.91E-11	1.68E-10	942	931	989	1843	1559	1617	unchanged
ENSRNOG00000008305	Sc5d	114100	1520.189716	0.81312445	0.124165528	1.97E-11	1.74E-10	848	1044	1165	2032	2096	2159	unchanged
ENSRNOG00000000145	Pik3r3	60664	155.0012166	1.298315461	0.202167114	1.99E-11	1.75E-10	86	90	69	245	201	274	upregulated
ENSRNOG00000017032	Atp5f1a	65262	5465.192598	0.43562955	0.065481063	2.00E-11	1.76E-10	4143	4490	4336	8057	6349	6171	unchanged
ENSRNOG00000006380	Srsf6	362264	2828.621239	0.572588435	0.08663234	2.01E-11	1.77E-10	1828	2238	2274	4148	3394	3514	unchanged
ENSRNOG00000017672	Akr1c14	191574	154.1834604	1.533418623	0.240090881	2.03E-11	1.78E-10	74	89	53	379	186	206	upregulated
ENSRNOG00000018903	Pik3r1	25513	1124.631501	0.604286556	0.091597688	2.06E-11	1.80E-10	743	869	874	1758	1360	1334	unchanged
ENSRNOG00000013442	Ciz1	296639	1284.842966	-0.563860551	0.085449369	2.16E-11	1.90E-10	1419	1577	1307	1207	1096	1056	unchanged
ENSRNOG00000011535	Gcsh	171133	550.0233835	0.792676451	0.121479326	2.23E-11	1.95E-10	326	365	424	857	686	741	unchanged
ENSRNOG00000004068	Ncoa1	313929	1448.635624	-0.605640138	0.092047781	2.24E-11	1.96E-10	1697	1679	1524	1283	1186	1240	unchanged
ENSRNOG00000005900	Slc2a6	296600	737.7913858	-0.842307101	0.12894107	2.28E-11	1.99E-10	785	988	892	534	640	519	unchanged
ENSRNOG00000016234	Ciapin1	307649	530.9629293	0.684053242	0.104446891	2.38E-11	2.08E-10	362	394	376	767	683	686	unchanged
ENSRNOG00000031536	Syndig1	362235	187.6353287	1.165245785	0.181581991	2.43E-11	2.12E-10	108	123	87	273	303	270	upregulated
ENSRNOG00000059894	Hmmr	25460	173.9766049	1.316127085	0.205889393	2.43E-11	2.12E-10	62	116	96	343	220	260	upregulated
ENSRNOG00000019975	Cdc5l	85434	1718.596212	-0.483845511	0.073283504	2.48E-11	2.17E-10	1794	1948	1873	1741	1448	1469	unchanged
ENSRNOG00000013692	Abhd18	499602	208.5446707	-1.083895151	0.168518402	2.49E-11	2.17E-10	290	275	234	186	119	127	downregulated
ENSRNOG00000025705	Armcx2	367903	1324.93703	0.542707708	0.082454023	2.58E-11	2.24E-10	955	1122	934	1869	1634	1623	unchanged
ENSRNOG00000014237	Zfp503	305687	521.7545759	-0.797793225	0.122843651	2.64E-11	2.30E-10	630	661	571	415	450	360	unchanged
ENSRNOG00000007415	Ptgs1	24693	1444.430642	-0.820622483	0.126568833	2.66E-11	2.31E-10	1665	1828	1698	1537	1064	817	unchanged
ENSRNOG00000019659	Aspa	79251	124.5237417	1.498651182	0.236194562	2.68E-11	2.33E-10	50	71	56	167	208	221	upregulated
ENSRNOG00000010966	Itgb1	24511	34572.52323	0.470225717	0.071360741	2.68E-11	2.33E-10	25263	27833	27737	46007	41955	42647	unchanged
ENSRNOG00000031506	LOC100360087	100360087	13277.48922	-0.428741646	0.064922305	2.69E-11	2.33E-10	14096	15445	13176	14056	11177	11629	unchanged
ENSRNOG00000003759	Galc	314360	312.56911	0.927782341	0.143737448	2.75E-11	2.39E-10	177	186	231	518	409	419	unchanged
ENSRNOG00000027491	Vldlr	25696	4622.119448	0.537927863	0.081782007	2.78E-11	2.41E-10	3569	3836	3116	6326	5620	5872	unchanged
ENSRNOG00000021150	Plcb3	29322	1689.277614	-0.553764468	0.084391887	2.84E-11	2.46E-10	1883	2039	1717	1583	1497	1354	unchanged
ENSRNOG00000016423	Tacc1	306562	2795.817544	0.490979179	0.074627563	2.88E-11	2.50E-10	2092	2310	2084	3735	3459	3433	unchanged
ENSRNOG00000047235	Vps26b	300472	993.0079628	0.591116692	0.090279135	2.93E-11	2.54E-10	670	807	732	1426	1194	1276	unchanged
ENSRNOG00000057649	Psmd10	116722	166.3408409	-1.074361172	0.167679458	2.93E-11	2.54E-10	196	222	218	132	113	99	downregulated
ENSRNOG00000005608	Tead4	683522	383.6123186	-0.919844689	0.142815913	2.99E-11	2.59E-10	478	517	419	298	324	230	unchanged
ENSRNOG00000004904	Pa2g4	288778	1471.95565	0.502017961	0.076414389	3.03E-11	2.62E-10	1102	1219	1079	2096	1828	1711	unchanged
ENSRNOG00000016984	Atg13	362164	722.4051046	-0.621344512	0.095136132	3.05E-11	2.64E-10	810	893	757	722	573	556	unchanged
ENSRNOG00000000609	Ipmk	171458	669.0867	-0.657109501	0.100872112	3.10E-11	2.67E-10	781	795	721	592	534	551	unchanged
ENSRNOG00000011474	Ppp1r3b	192280	249.8820738	-1.020785531	0.159136976	3.10E-11	2.67E-10	319	356	271	234	152	149	downregulated
ENSRNOG00000033740	Lurap1l	362535	42.78671503	2.351003822	0.3742615	3.12E-11	2.69E-10	9	14	14	93	85	59	upregulated
ENSRNOG00000018836	RGD1559896	498967	1826.755743	0.550940435	0.08413156	3.19E-11	2.75E-10	1456	1439	1234	2653	2242	2200	unchanged
ENSRNOG00000013469	Txndc5	100362805	6247.881143	0.481635303	0.073341318	3.20E-11	2.75E-10	4720	4760	5041	8700	7733	7314	unchanged
ENSRNOG00000038286	Slamf6	498287	133.6154861	-1.292524469	0.203486386	3.23E-11	2.78E-10	174	209	155	110	64	75	downregulated
ENSRNOG00000002520	Litaf	65161	4257.514956	-0.522112162	0.079732437	3.23E-11	2.78E-10	4747	4824	4491	3883	3797	3615	unchanged
ENSRNOG00000001514	Cdca7	311742	63.67113095	2.063744488	0.329532533	3.29E-11	2.83E-10	32	15	18	143	85	113	upregulated
ENSRNOG00000005277	Ptprv	64576	413.4302071	0.766541477	0.118537507	3.50E-11	3.01E-10	280	308	262	642	575	490	unchanged
ENSRNOG00000030418	Tmem47	501569	2383.057397	0.618090852	0.094961017	3.59E-11	3.08E-10	1626	1888	1723	3159	2909	3302	unchanged
ENSRNOG00000030630	Ehmt2	361798	3506.682314	-0.434412037	0.066226058	3.61E-11	3.10E-10	3740	3835	3707	3684	3064	2963	unchanged
ENSRNOG00000024428	Kif20a	361308	352.2288527	0.945041964	0.147424397	3.70E-11	3.18E-10	187	234	245	651	417	466	unchanged
ENSRNOG00000020676	Ppp1r14a	114004	129.2709156	1.378052072	0.218070543	3.71E-11	3.18E-10	54	86	57	262	163	195	upregulated
ENSRNOG00000018584	Ptma	29222	12608.03789	-0.433781139	0.066174364	3.75E-11	3.22E-10	13464	14471	12673	13752	10980	10284	unchanged
ENSRNOG00000018584	LOC100359583	100359583	12608.03789	-0.433781139	0.066174364	3.75E-11	3.22E-10	13464	14471	12673	13752	10980	10284	unchanged
ENSRNOG00000016322	Camk2n1	287005	270.6332406	-1.048458121	0.1643764	3.77E-11	3.23E-10	348	366	316	267	159	148	downregulated
ENSRNOG00000015501	Ddhd2	680971	678.9134438	0.672131303	0.103660038	3.77E-11	3.23E-10	440	497	518	1029	817	884	unchanged
ENSRNOG00000001201	Cstb	25308	3350.385884	-0.557187123	0.08550335	3.79E-11	3.24E-10	3250	4162	3799	3356	2920	2541	unchanged
ENSRNOG00000011572	Klc1	171041	1847.191481	0.514276379	0.078738087	3.82E-11	3.26E-10	1418	1427	1393	2750	2115	2247	unchanged
ENSRNOG00000046252	Tbl2	686610	860.7899405	-0.769718383	0.119409731	3.86E-11	3.29E-10	1063	1167	827	761	706	590	unchanged
ENSRNOG00000016968	Gramd4	315203	1665.665927	-0.600251991	0.092402678	3.98E-11	3.40E-10	2005	1822	1792	1616	1429	1253	unchanged
ENSRNOG00000005175	Sgpp1	81536	1189.824808	-0.552469807	0.084857691	4.00E-11	3.42E-10	1352	1370	1244	1177	1026	931	unchanged
ENSRNOG00000002275	Fip1l1	289582	1904.234811	-0.516366958	0.079216622	4.03E-11	3.44E-10	2124	2156	1999	1835	1702	1544	unchanged
ENSRNOG00000017431	RGD1304884	307907	176.542997	1.211384213	0.1913188	4.05E-11	3.45E-10	93	100	99	355	269	196	upregulated
ENSRNOG00000012363	Peli2	305835	59.91735588	-1.917888977	0.307011403	4.09E-11	3.48E-10	88	99	82	38	15	26	downregulated
ENSRNOG00000021866	Bola3	297388	140.1736676	1.179637173	0.186198103	4.09E-11	3.48E-10	81	74	80	243	211	186	upregulated
ENSRNOG00000057794	Adamts5	304135	1416.250514	-0.831578047	0.129603299	4.21E-11	3.58E-10	1797	1667	1628	1496	1028	810	unchanged
ENSRNOG00000048771	Igsf7	287813	71.38070333	1.879790872	0.30102763	4.21E-11	3.58E-10	27	33	22	169	83	123	upregulated
ENSRNOG00000048771	RGD1559482	498022	71.38070333	1.879790872	0.30102763	4.21E-11	3.58E-10	27	33	22	169	83	123	upregulated
ENSRNOG00000031598	Atp8b4	311396	721.7165105	-0.660873994	0.102241102	4.33E-11	3.68E-10	862	864	755	648	611	549	unchanged
ENSRNOG00000010121	Lef1	161452	45.24217151	-2.206077026	0.35554895	4.35E-11	3.70E-10	66	72	72	12	22	15	downregulated
ENSRNOG00000001928	Il1rap	25466	992.8507298	-0.821526022	0.128137224	4.36E-11	3.70E-10	1218	1248	1098	689	760	838	unchanged
ENSRNOG00000055527	Arap3	361314	124.2701049	1.231765427	0.195076894	4.42E-11	3.75E-10	67	66	70	225	182	168	upregulated
ENSRNOG00000016272	Edf1	296570	1860.697074	-0.480742978	0.073785005	4.46E-11	3.78E-10	1939	2183	1957	1822	1638	1580	unchanged
ENSRNOG00000036604	Ifit2	294091	56416.40541	-0.795663572	0.124109965	4.62E-11	3.91E-10	64759	70701	65851	37365	46387	47301	unchanged
ENSRNOG00000017404	Pcmtd2	311726	1105.289434	-0.772451797	0.120351595	4.68E-11	3.96E-10	1356	1364	1200	1197	753	722	unchanged
ENSRNOG00000005149	Sacm1l	116482	3557.631693	-0.489077442	0.075207918	4.77E-11	4.04E-10	3912	4059	3670	3366	3166	3052	unchanged
ENSRNOG00000018231	Nacc2	296583	411.4679937	0.83349143	0.130298024	4.78E-11	4.05E-10	257	272	289	613	502	606	unchanged
ENSRNOG00000015813	Ubr2	363188	2648.745437	-0.488235873	0.07508535	4.79E-11	4.05E-10	2904	3023	2738	2539	2365	2240	unchanged
ENSRNOG00000021047	Lrrfip2	301035	888.0681014	-0.581854049	0.089922211	4.91E-11	4.15E-10	994	1009	981	871	695	743	unchanged
ENSRNOG00000000073	Tmed5	289883	573.1048094	-0.775395811	0.121035125	4.95E-11	4.18E-10	658	768	611	461	412	485	unchanged
ENSRNOG00000016550	Dclk2	310698	422.4875135	-0.864130452	0.135476219	5.03E-11	4.25E-10	577	509	446	373	324	271	unchanged
ENSRNOG00000050585	Pgam1	24642	10351.51973	-0.52507675	0.081052907	5.14E-11	4.34E-10	11271	12300	10703	11553	8364	7867	unchanged
ENSRNOG00000006392	Xrcc6	25019	388.3606817	0.758638818	0.118368577	5.18E-11	4.36E-10	277	270	253	620	489	493	unchanged
ENSRNOG00000019170	Il27	365368	49.15430759	-2.072225996	0.334896781	5.19E-11	4.37E-10	71	84	70	17	26	15	downregulated
ENSRNOG00000013884	Psd3	306380	170.0892648	1.052144182	0.166411372	5.40E-11	4.55E-10	94	114	97	275	246	232	upregulated
ENSRNOG00000001769	Tnk2	303882	498.7627925	0.676832236	0.105295333	5.43E-11	4.57E-10	342	369	356	775	636	601	unchanged
ENSRNOG00000002075	Cnot6l	360917	1288.242366	-0.594482277	0.09216097	5.44E-11	4.57E-10	1474	1587	1291	1166	1083	1069	unchanged
ENSRNOG00000006985	Ccnk	500715	656.0121425	-0.658165859	0.102343174	5.44E-11	4.57E-10	722	839	698	638	545	470	unchanged
ENSRNOG00000006756	Maged1	84469	4325.760872	0.44072945	0.067938885	5.66E-11	4.75E-10	3452	3555	3231	5956	5094	5191	unchanged
ENSRNOG00000021412	Slfn13	303378	6670.717688	-0.489368156	0.075574742	5.76E-11	4.83E-10	7159	7486	7177	6175	5955	5813	unchanged
ENSRNOG00000043192	Hacd1	680115	90.75000755	1.496686393	0.240188795	5.83E-11	4.89E-10	44	47	38	182	116	146	upregulated
ENSRNOG00000048506	Inpp5b	362590	1052.97756	-0.724738993	0.113376474	5.98E-11	5.01E-10	1180	1306	1200	815	802	927	unchanged
ENSRNOG00000017453	Ptpn2	117063	716.6226045	-0.737018482	0.115342677	5.99E-11	5.02E-10	941	850	723	663	539	538	unchanged
ENSRNOG00000008005	Akna	362530	1991.0603	-0.684929048	0.106948785	6.06E-11	5.08E-10	2305	2438	2151	1535	1679	1679	unchanged
ENSRNOG00000011944	Snx10	297096	1923.3461	-0.480565753	0.074329967	6.19E-11	5.18E-10	2074	2147	2054	1893	1703	1615	unchanged
ENSRNOG00000061474	Ctdp1	291414	1007.402847	-0.58002635	0.090208598	6.45E-11	5.39E-10	1032	1211	1146	986	780	855	unchanged
ENSRNOG00000011134	Lama2	309368	1431.957284	0.55938812	0.086882976	6.45E-11	5.39E-10	1099	1151	976	1969	1812	1776	unchanged
ENSRNOG00000015991	Npr2	116564	1517.084788	-0.502343889	0.07793055	6.77E-11	5.65E-10	1656	1740	1588	1470	1299	1302	unchanged
ENSRNOG00000019692	Metrn	287151	115.1566247	1.331727875	0.213798505	6.82E-11	5.69E-10	51	73	55	179	181	179	upregulated
ENSRNOG00000028629	Akt1	24185	3183.723051	0.496989251	0.077084929	6.86E-11	5.72E-10	2289	2508	2562	4330	3928	3877	unchanged
ENSRNOG00000031171	Wdr46	309628	512.4010617	0.70523402	0.110507168	6.87E-11	5.72E-10	336	383	363	719	688	663	unchanged
ENSRNOG00000005464	Lgalsl	360983	837.1855935	0.580947382	0.090524644	7.08E-11	5.90E-10	619	671	579	1200	1029	1047	unchanged
ENSRNOG00000008414	Bsg	25246	7530.703402	-0.449560749	0.069704472	7.23E-11	6.02E-10	8038	8848	7501	8217	6302	6263	unchanged
ENSRNOG00000037331	Cd33	690492	482.3403856	0.84755968	0.133849213	7.23E-11	6.02E-10	307	338	310	913	572	573	unchanged
ENSRNOG00000016754	Bcs1l	301514	96.90613812	1.471931326	0.237588978	7.28E-11	6.06E-10	41	40	58	188	136	147	upregulated
ENSRNOG00000017852	Nars1	291556	5677.046853	0.45211623	0.070082521	7.33E-11	6.09E-10	4123	4697	4562	7664	6912	6782	unchanged
ENSRNOG00000014960	Bard1	64557	62.41951466	1.773062401	0.2875637	7.49E-11	6.22E-10	19	28	29	128	94	98	upregulated
ENSRNOG00000061508	Reps2	363466	30.51398451	3.225480941	0.523002952	7.49E-11	6.22E-10	3	8	4	47	60	71	upregulated
ENSRNOG00000045846	Rfx2	301121	42.00595116	-2.545925131	0.415291955	7.63E-11	6.33E-10	79	66	58	22	4	12	downregulated
ENSRNOG00000005908	Dmtf1	114485	1253.195427	-0.523056876	0.08145308	7.66E-11	6.36E-10	1410	1424	1307	1245	1057	1038	unchanged
ENSRNOG00000020465	Ripk3	246240	2304.717551	-0.632040001	0.098985006	7.82E-11	6.48E-10	2483	2790	2592	1874	2065	1871	unchanged
ENSRNOG00000027921	Rlf	313566	1204.095973	-0.562304205	0.087776907	7.82E-11	6.48E-10	1376	1435	1217	1148	986	1017	unchanged
ENSRNOG00000016924	Acly	24159	3740.993369	0.59827189	0.093532749	7.85E-11	6.50E-10	2470	2911	2906	4879	4912	4834	unchanged
ENSRNOG00000013851	Spry4	291610	315.4977514	-1.041385266	0.166521302	7.95E-11	6.58E-10	446	371	375	196	243	215	downregulated
ENSRNOG00000010475	Casp3	25402	970.9079694	-0.688508679	0.108348534	8.48E-11	7.01E-10	1101	1214	1055	1047	669	714	unchanged
ENSRNOG00000012641	Sfr1	294030	2439.864208	-0.645689529	0.101397288	8.48E-11	7.01E-10	2686	3084	2602	2714	1773	1747	unchanged
ENSRNOG00000009824	Irf2	290749	942.8277731	-0.614278232	0.096367071	8.49E-11	7.01E-10	1094	1101	1003	831	812	762	unchanged
ENSRNOG00000002461	Nid1	25494	30777.74034	0.548747955	0.086940324	8.51E-11	7.02E-10	22656	23807	22927	39006	39391	40325	unchanged
ENSRNOG00000014310	Tmtc4	290501	174.9442796	1.167792869	0.187770908	8.51E-11	7.02E-10	96	84	114	263	261	266	upregulated
ENSRNOG00000013973	Lcn2	170496	6886.272849	-3.824010467	0.635686134	8.55E-11	7.05E-10	12199	12799	11296	1805	589	352	downregulated
ENSRNOG00000048848	Ccdc9	684934	1074.647781	-0.53342118	0.083328096	8.58E-11	7.07E-10	1194	1219	1149	1088	876	891	unchanged
ENSRNOG00000001930	Ccdc50	288022	1217.548952	-0.532588946	0.083223804	8.66E-11	7.14E-10	1362	1370	1301	1184	1004	1040	unchanged
ENSRNOG00000026310	Marchf1	361135	195.4763608	-1.043995762	0.167211883	8.72E-11	7.18E-10	263	261	218	152	114	143	downregulated
ENSRNOG00000003144	Gprc5c	287805	299.4892123	0.946256345	0.150833007	8.73E-11	7.18E-10	200	219	147	478	385	430	unchanged
ENSRNOG00000000913	Gusb	24434	1056.034624	0.649361309	0.102049739	8.79E-11	7.23E-10	630	862	800	1590	1323	1309	unchanged
ENSRNOG00000055300	Ncapd2	362438	425.5868882	0.759661755	0.120333188	9.63E-11	7.91E-10	284	277	314	684	547	526	unchanged
ENSRNOG00000007136	Anxa7	155423	2843.315448	-0.432092317	0.067397304	9.79E-11	8.04E-10	2922	3333	2905	3007	2456	2421	unchanged
ENSRNOG00000017155	Nck2	316369	219.7955962	1.198174737	0.193702163	1.03E-10	8.44E-10	139	142	85	362	279	363	upregulated
ENSRNOG00000002273	Naaa	497009	490.3605292	0.875327395	0.13968344	1.04E-10	8.51E-10	323	342	293	946	610	554	unchanged
ENSRNOG00000019085	Xpo5	363194	1005.464743	0.58625689	0.092222732	1.04E-10	8.51E-10	688	813	739	1373	1309	1248	unchanged
ENSRNOG00000033169	Cpeb4	303010	899.0373064	-0.600557298	0.09463829	1.06E-10	8.66E-10	1018	1037	982	798	763	746	unchanged
ENSRNOG00000020811	Il6r	24499	426.5024003	0.787256303	0.125125079	1.06E-10	8.68E-10	284	338	248	712	525	541	unchanged
ENSRNOG00000005736	Eif1ax	302697	2193.475875	0.48927165	0.076653401	1.06E-10	8.72E-10	1704	1782	1603	3048	2562	2742	unchanged
ENSRNOG00000052499	Rab27a	50645	229.1499608	1.026835447	0.165032589	1.08E-10	8.87E-10	116	162	139	438	296	286	upregulated
ENSRNOG00000002881	Ddr2	685781	6419.603796	-0.609079588	0.096148876	1.12E-10	9.12E-10	6962	7630	7172	5221	5783	5326	unchanged
ENSRNOG00000009484	Ptcd3	500199	1197.12603	0.531650412	0.083537965	1.12E-10	9.12E-10	836	977	918	1811	1427	1400	unchanged
ENSRNOG00000049994	Ifi44l	310968	2073.671604	-0.541641531	0.08521017	1.12E-10	9.17E-10	2167	2435	2293	1865	1869	1721	unchanged
ENSRNOG00000042389	Bcl10	83477	985.0133109	-0.656711339	0.103957448	1.14E-10	9.31E-10	1154	1186	1044	897	884	693	unchanged
ENSRNOG00000050323	Srsf1	689890	4144.016883	0.40874118	0.063932082	1.15E-10	9.38E-10	3291	3478	3172	5790	4786	4855	unchanged
ENSRNOG00000019559	Eaf1	306261	1164.749472	-0.642226845	0.101444744	1.16E-10	9.44E-10	1298	1448	1241	964	959	1004	unchanged
ENSRNOG00000013902	P2ry12	64803	141.0645516	1.13337079	0.183267765	1.17E-10	9.54E-10	72	94	77	248	198	193	upregulated
ENSRNOG00000020608	Ppan	298699	371.7403789	0.824591175	0.131811925	1.21E-10	9.88E-10	228	270	245	510	519	517	unchanged
ENSRNOG00000021242	Adam33	311425	1779.776055	0.616338015	0.097562334	1.26E-10	1.02E-09	1155	1322	1430	2456	2229	2329	unchanged
ENSRNOG00000018326	Pgls	290636	936.1347015	0.58027727	0.091693821	1.27E-10	1.03E-09	677	727	685	1370	1081	1215	unchanged
ENSRNOG00000042230	RGD1307182	316207	85.24833743	-1.600668788	0.262887709	1.28E-10	1.04E-09	106	136	122	57	51	26	downregulated
ENSRNOG00000000579	Marcks	25603	4584.488595	-0.487316714	0.076759855	1.28E-10	1.04E-09	5248	5187	4559	4830	3886	3721	unchanged
ENSRNOG00000011526	Pcsk6	25507	378.9894198	0.9254438	0.148938782	1.30E-10	1.05E-09	213	230	277	547	491	580	unchanged
ENSRNOG00000005291	Slc38a1	170567	92.28867163	1.470503597	0.240794354	1.30E-10	1.06E-09	50	52	31	173	135	140	upregulated
ENSRNOG00000032446	Recql4	300057	56.59739708	1.906010854	0.313991541	1.30E-10	1.06E-09	14	29	21	122	85	90	upregulated
ENSRNOG00000000520	Srsf3	361814	2452.245166	0.465089077	0.073158201	1.31E-10	1.07E-09	1758	2036	1957	3584	2864	2858	unchanged
ENSRNOG00000024089	Fndc3b	294925	3382.169877	-0.600879954	0.095194153	1.32E-10	1.07E-09	3863	3912	3654	2809	2892	2940	unchanged
ENSRNOG00000033101	Myo18a	360570	1623.391199	0.485794993	0.076500293	1.33E-10	1.08E-09	1260	1310	1201	2248	1997	1931	unchanged
ENSRNOG00000006060	Matn2	299996	417.1078485	0.753835818	0.120406134	1.37E-10	1.11E-09	268	330	265	609	579	523	unchanged
ENSRNOG00000054008	Scamp5	65171	1037.497969	0.555315733	0.087826827	1.38E-10	1.12E-09	759	776	803	1547	1291	1204	unchanged
ENSRNOG00000026238	Insyn1	501007	182.9539617	1.013370534	0.163873825	1.39E-10	1.12E-09	111	124	99	283	259	259	upregulated
ENSRNOG00000038480	Ppp1r36	299153	267.7305208	0.832422775	0.133516445	1.39E-10	1.12E-09	173	185	175	426	352	347	unchanged
ENSRNOG00000014232	P2ry1	25265	103.1420554	1.460724462	0.239875626	1.42E-10	1.15E-09	36	52	61	163	177	155	upregulated
ENSRNOG00000030871	Calm2	50663	2807.530103	0.55515877	0.087718146	1.43E-10	1.16E-09	1859	2249	2234	4390	3212	3365	unchanged
ENSRNOG00000030871	Calm-ps2	686404	2807.530103	0.55515877	0.087718146	1.43E-10	1.16E-09	1859	2249	2234	4390	3212	3365	unchanged
ENSRNOG00000014460	Hivep1	117140	900.5945226	-0.835969018	0.134378848	1.44E-10	1.16E-09	1154	1101	988	610	722	726	unchanged
ENSRNOG00000001156	Msi1	259272	222.8573051	-0.999091031	0.1617186	1.44E-10	1.16E-09	310	287	240	192	154	133	unchanged
ENSRNOG00000057367	Glud1	24399	2929.557032	0.521704928	0.082457001	1.45E-10	1.17E-09	1956	2407	2349	4403	3436	3475	unchanged
ENSRNOG00000014387	Chac1	362196	335.4627337	0.811612919	0.130311546	1.50E-10	1.21E-09	211	223	240	564	415	428	unchanged
ENSRNOG00000003229	Tspan7	363447	1018.482815	0.673600955	0.107417388	1.50E-10	1.21E-09	726	747	706	1318	1403	1341	unchanged
ENSRNOG00000007125	Vps54	286932	2358.633988	-0.620198337	0.098696782	1.52E-10	1.22E-09	2592	2757	2667	1917	2051	2004	unchanged
ENSRNOG00000042825	Cd300le	360655	107.333717	1.490325238	0.245238547	1.53E-10	1.23E-09	47	54	52	252	128	151	upregulated
ENSRNOG00000010697	Hadh	113965	431.1896188	0.739811917	0.118407862	1.53E-10	1.23E-09	279	303	314	705	563	506	unchanged
ENSRNOG00000005058	Lpcat4	296048	136.5380531	1.157607087	0.188826469	1.54E-10	1.24E-09	77	72	82	220	201	197	upregulated
ENSRNOG00000018796	Herpud1	85430	1650.754295	0.5050995	0.07990674	1.55E-10	1.24E-09	1232	1288	1282	2420	1884	2030	unchanged
ENSRNOG00000015980	Dclre1c	259171	601.6507763	-0.708562752	0.113283787	1.55E-10	1.24E-09	731	718	648	618	455	415	unchanged
ENSRNOG00000004006	Dnajb9	24908	694.0026232	-0.66979524	0.106919502	1.57E-10	1.26E-09	743	873	782	733	524	491	unchanged
ENSRNOG00000007177	Poglut3	315664	2114.776837	0.501803263	0.079417095	1.58E-10	1.27E-09	1533	1639	1704	2926	2578	2576	unchanged
ENSRNOG00000016892	Nr2f6	245980	745.0381866	0.652085004	0.104025851	1.60E-10	1.28E-09	495	539	575	1041	960	966	unchanged
ENSRNOG00000032472	Adgrg2	266735	154.7796508	1.109452964	0.180811773	1.63E-10	1.31E-09	75	109	86	262	211	223	upregulated
ENSRNOG00000011560	Mtmr9	282584	1026.81311	0.52226196	0.082821374	1.65E-10	1.32E-09	771	826	753	1519	1220	1223	unchanged
ENSRNOG00000002708	Phf8	317425	914.982758	-0.6036148	0.096190948	1.66E-10	1.33E-09	1025	1112	961	809	751	784	unchanged
ENSRNOG00000036682	Pycr1	287877	131.167838	1.226602467	0.200959776	1.67E-10	1.33E-09	79	62	73	237	173	196	upregulated
ENSRNOG00000009656	Rspo1	313589	83.54878953	1.644641481	0.272184891	1.67E-10	1.33E-09	36	33	40	202	111	112	upregulated
ENSRNOG00000011167	Wdhd1	305827	259.673832	1.052185223	0.171300756	1.68E-10	1.34E-09	140	144	180	515	328	322	upregulated
ENSRNOG00000009658	Rnf19a	362900	1042.611345	-0.580524475	0.092440704	1.72E-10	1.37E-09	1137	1330	1047	1039	872	805	unchanged
ENSRNOG00000026306	Clec5a	679787	2044.341917	-0.721457597	0.115794419	1.73E-10	1.38E-09	1898	2517	2742	1862	1669	1462	unchanged
ENSRNOG00000003887	Lgi2	305417	36.89698957	-2.347071528	0.391495134	1.74E-10	1.39E-09	63	52	59	15	8	14	downregulated
ENSRNOG00000015160	Gem	297902	232.7949681	-0.905881058	0.146805513	1.77E-10	1.41E-09	292	301	262	198	176	148	unchanged
ENSRNOG00000000907	Alox5ap	29624	179.7108364	1.226130482	0.201152507	1.80E-10	1.43E-09	80	123	93	380	252	209	upregulated
ENSRNOG00000015514	Bcat1	29592	7925.265048	-0.444887824	0.070511875	1.83E-10	1.45E-09	8661	8887	8045	7736	6972	7046	unchanged
ENSRNOG00000043381	Cyth1	116691	1307.184126	-0.604884126	0.096595199	1.84E-10	1.46E-09	1554	1601	1274	1241	1027	1092	unchanged
ENSRNOG00000007370	Rnf144a	500636	338.8688358	0.858611958	0.139040632	1.90E-10	1.51E-09	195	212	258	533	458	441	unchanged
ENSRNOG00000008450	LOC100359539	100359539	453.1572867	1.136005149	0.186301358	1.95E-10	1.55E-09	233	258	286	1042	484	568	upregulated
ENSRNOG00000027592	Rerg	502916	141.48507	1.342202398	0.221581995	1.97E-10	1.57E-09	84	73	61	313	200	166	upregulated
ENSRNOG00000027901	Mrm1	363661	202.669001	1.010732335	0.164925836	1.99E-10	1.58E-09	100	142	129	334	261	295	upregulated
ENSRNOG00000009370	Tbkbp1	266764	177.234052	-1.023541914	0.167274929	2.04E-10	1.62E-09	201	254	217	156	113	108	downregulated
ENSRNOG00000027711	Usp32	303394	1604.359884	-0.497592483	0.07926633	2.05E-10	1.63E-09	1776	1780	1704	1596	1423	1301	unchanged
ENSRNOG00000010919	Mbd4	680915	167.6519453	-1.023522425	0.167373556	2.05E-10	1.63E-09	213	211	209	138	103	114	downregulated
ENSRNOG00000011971	C1s	192262	25149.82648	-0.489434414	0.078033698	2.06E-10	1.63E-09	27122	28978	26269	28368	20797	19324	unchanged
ENSRNOG00000024194	Rsf1	308839	862.3145373	-0.561478172	0.089786392	2.09E-10	1.66E-09	951	1025	909	857	677	728	unchanged
ENSRNOG00000037100	Heatr9	497970	29.91156186	-2.956919605	0.497541469	2.16E-10	1.71E-09	63	45	41	5	4	11	downregulated
ENSRNOG00000029342	Scn7a	64155	46.94062826	2.026464003	0.338985495	2.16E-10	1.71E-09	17	16	16	93	90	66	upregulated
ENSRNOG00000010658	Cth	24962	142.0095227	1.216511165	0.200581984	2.18E-10	1.72E-09	82	88	64	256	173	226	upregulated
ENSRNOG00000004606	Meis1	686117	482.33134	0.684776302	0.110294303	2.21E-10	1.74E-09	305	377	347	730	596	621	unchanged
ENSRNOG00000019412	Rhbg	310625	36.69867973	-2.308866472	0.38699047	2.22E-10	1.75E-09	49	69	56	18	10	10	downregulated
ENSRNOG00000009795	Nfib	29227	267.9025952	0.90535808	0.147585646	2.25E-10	1.78E-09	157	162	195	437	342	368	unchanged
ENSRNOG00000054118	Tpgs2	361301	536.5616703	0.75330057	0.121816261	2.25E-10	1.78E-09	307	417	387	903	680	637	unchanged
ENSRNOG00000009331	Hck	25734	1790.465878	-0.525800149	0.084133658	2.34E-10	1.84E-09	1906	2203	1828	1933	1432	1426	unchanged
ENSRNOG00000021068	Pip5k1a	365865	1491.591201	-0.62020703	0.099773819	2.35E-10	1.85E-09	1735	1897	1449	1319	1277	1199	unchanged
ENSRNOG00000014879	Ttc7a	362696	2146.55346	-0.467113466	0.074557678	2.36E-10	1.86E-09	2255	2341	2378	2252	1804	1811	unchanged
ENSRNOG00000018359	Smad7	81516	1055.493603	-0.55663235	0.0892656	2.39E-10	1.88E-09	1134	1274	1120	1049	809	916	unchanged
ENSRNOG00000024602	Plekha7	499249	354.809093	0.839956579	0.136661652	2.39E-10	1.88E-09	200	254	250	505	474	505	unchanged
ENSRNOG00000007047	Eps8	312812	826.3895733	0.593348835	0.095324436	2.41E-10	1.90E-09	572	677	587	1193	976	1077	unchanged
ENSRNOG00000018929	Kif20b	309523	210.8867771	1.000110862	0.163980388	2.43E-10	1.91E-09	126	126	135	398	272	262	upregulated
ENSRNOG00000019132	Fv1	308568	402.0201318	0.720990857	0.116654829	2.43E-10	1.91E-09	281	286	275	618	489	532	unchanged
ENSRNOG00000000304	Cd164	83689	15485.68225	-0.351405494	0.055899681	2.44E-10	1.92E-09	15567	17303	15769	16610	14116	13582	unchanged
ENSRNOG00000016102	Ebf3	361668	157.1989829	1.244130918	0.206212597	2.49E-10	1.96E-09	111	77	66	281	231	217	upregulated
ENSRNOG00000012664	Polr1e	313245	567.2703736	-0.673060777	0.108811362	2.54E-10	1.99E-09	631	661	664	495	490	426	unchanged
ENSRNOG00000031033	ND2	26194	18709.69874	0.40490322	0.064566363	2.57E-10	2.02E-09	14615	16356	14030	25600	21371	22524	unchanged
ENSRNOG00000014354	Cep95	287766	652.2200517	-0.741715132	0.120334329	2.58E-10	2.02E-09	737	914	653	652	484	452	unchanged
ENSRNOG00000005126	Slc66a3	298906	1513.269715	0.494525074	0.079195189	2.60E-10	2.03E-09	1062	1252	1192	2206	1817	1767	unchanged
ENSRNOG00000003767	Rps6kc1	289342	898.3950415	-0.56805036	0.091417839	2.65E-10	2.07E-09	935	1109	970	832	774	736	unchanged
ENSRNOG00000020501	Tjp3	314640	148.3316033	-1.092750418	0.180439929	2.65E-10	2.07E-09	199	188	182	116	86	101	downregulated
ENSRNOG00000007036	Tgfbr1	29591	1502.272085	0.485129937	0.077715553	2.67E-10	2.08E-09	1095	1229	1168	2094	1786	1836	unchanged
ENSRNOG00000021802	Isg15	298693	9675.181045	-0.497849297	0.079936376	2.69E-10	2.10E-09	9984	11458	10348	8751	8820	8322	unchanged
ENSRNOG00000018873	Fam168a	361614	1449.807312	-0.516357477	0.082902552	2.71E-10	2.11E-09	1659	1650	1473	1437	1224	1212	unchanged
ENSRNOG00000013178	Cmip	292051	1009.689201	-0.628650798	0.101540288	2.71E-10	2.12E-09	1236	1198	1007	949	856	764	unchanged
ENSRNOG00000012716	Chd2	308738	2071.730042	-0.557506296	0.089715307	2.73E-10	2.13E-09	2427	2272	2210	2216	1606	1647	unchanged
ENSRNOG00000027282	Cep68	289822	301.2573031	0.924079892	0.15147106	2.73E-10	2.13E-09	189	211	175	560	341	406	unchanged
ENSRNOG00000024077	Fbxo5	292263	99.97502631	1.381950714	0.230389459	2.78E-10	2.16E-09	46	54	51	213	140	129	upregulated
ENSRNOG00000006305	Slc38a2	29642	4579.723594	0.452838066	0.072539049	2.79E-10	2.18E-09	3325	3680	3777	6396	5406	5468	unchanged
ENSRNOG00000003486	Mnda	304988	11027.71673	-0.45629579	0.073160436	2.88E-10	2.24E-09	11019	12709	12041	10952	10296	8933	unchanged
ENSRNOG00000003800	Rgs9	29481	44.31174757	-2.194973586	0.372296044	2.91E-10	2.26E-09	60	88	59	12	14	22	downregulated
ENSRNOG00000011632	Cct5	294864	4227.849657	0.409317114	0.065506246	2.94E-10	2.29E-09	3261	3462	3410	5797	4994	4938	unchanged
ENSRNOG00000042374	Tgif2	499929	147.9907439	1.065366129	0.17613008	2.97E-10	2.31E-09	81	94	88	243	213	202	upregulated
ENSRNOG00000037620	Mob3c	313511	518.3016311	-0.673612936	0.109340215	2.98E-10	2.32E-09	558	619	612	466	442	383	unchanged
ENSRNOG00000038572	Ncapg	305392	206.4268369	1.104931819	0.18304956	3.02E-10	2.35E-09	121	129	110	407	227	302	upregulated
ENSRNOG00000036798	Dusp3	498003	917.4266414	0.552405374	0.089075419	3.03E-10	2.35E-09	637	755	682	1297	1116	1147	unchanged
ENSRNOG00000014549	Arhgef26	310460	134.4600397	1.134128776	0.188082473	3.04E-10	2.36E-09	65	85	81	228	194	186	upregulated
ENSRNOG00000027747	Ninl	311529	362.1780404	0.87790426	0.144098457	3.09E-10	2.40E-09	215	218	271	644	463	443	unchanged
ENSRNOG00000025181	Pigu	353304	391.3436675	-0.816143386	0.133607046	3.12E-10	2.41E-09	486	510	410	355	318	244	unchanged
ENSRNOG00000006867	Etv1	362733	247.1326719	0.958610767	0.157948669	3.13E-10	2.42E-09	150	155	158	472	303	308	unchanged
ENSRNOG00000030443	Rab9a	84589	1046.945922	-0.51954178	0.083757037	3.18E-10	2.46E-09	1118	1171	1167	1063	872	862	unchanged
ENSRNOG00000019022	Fam89a	361441	49.3942024	-2.255513651	0.384589121	3.19E-10	2.46E-09	62	94	76	8	24	19	downregulated
ENSRNOG00000024536	Ccbe1	361341	48.16582345	2.138577225	0.36250387	3.27E-10	2.53E-09	14	17	16	98	58	103	upregulated
ENSRNOG00000019964	Taok2	64666	2439.556101	-0.452164831	0.072760316	3.33E-10	2.57E-09	2586	2848	2470	2408	2148	2127	unchanged
ENSRNOG00000061085	Fancd2	312641	200.8024996	1.100895758	0.18292675	3.34E-10	2.58E-09	135	98	116	385	257	266	upregulated
ENSRNOG00000030790	Ctnnd1	311163	5090.149869	0.47185864	0.075998845	3.36E-10	2.60E-09	3791	4280	3833	6688	6108	6429	unchanged
ENSRNOG00000047817	Enox1	306038	34.47963123	2.436510556	0.412774383	3.37E-10	2.60E-09	7	11	10	65	59	67	upregulated
ENSRNOG00000002843	Cxcl6	60665	4139.486798	-1.603023541	0.270818392	3.40E-10	2.62E-09	5763	5880	5972	2743	2490	1267	downregulated
ENSRNOG00000015921	Esco2	691979	107.6800226	1.514240444	0.254951006	3.44E-10	2.65E-09	54	49	48	264	130	143	upregulated
ENSRNOG00000023830	Dnase2	171575	1095.672323	0.591520856	0.095894812	3.48E-10	2.68E-09	707	934	799	1711	1330	1284	unchanged
ENSRNOG00000020451	Cd81	25621	11067.38711	0.373687886	0.059968765	3.55E-10	2.73E-09	8420	9642	8887	14996	12972	12755	unchanged
ENSRNOG00000014160	Tcp1	24818	1750.993547	0.488719533	0.078889799	3.58E-10	2.75E-09	1271	1402	1389	2463	2042	2167	unchanged
ENSRNOG00000013194	Rps6ka2	117269	503.8446371	0.668650764	0.109036251	3.69E-10	2.84E-09	322	390	370	748	623	652	unchanged
ENSRNOG00000010065	Dgkh	361076	102.8516726	-1.345155167	0.226534385	3.78E-10	2.91E-09	138	136	142	53	65	64	downregulated
ENSRNOG00000030058	LOC100359600	100359600	149.7794268	1.099650655	0.183222831	3.80E-10	2.92E-09	76	99	87	260	190	223	upregulated
ENSRNOG00000038129	Defb52	498660	19.56037886	-8.525528242	2.776416704	3.81E-10	2.92E-09	45	34	30	0	0	0	downregulated
ENSRNOG00000037275	Tlcd2	497955	36.07005957	2.690853938	0.459057811	3.82E-10	2.93E-09	8	12	5	110	54	48	upregulated
ENSRNOG00000000341	Nid2	302248	1182.703698	-0.771491075	0.126917843	4.04E-10	3.09E-09	1446	1508	1242	895	834	1064	unchanged
ENSRNOG00000000432	Fkbpl	406168	189.6249553	-0.964978883	0.160303754	4.07E-10	3.12E-09	208	249	250	151	129	132	unchanged
ENSRNOG00000005564	Ubn2	312248	424.9721669	-0.718815195	0.117911918	4.07E-10	3.12E-09	489	539	459	373	360	304	unchanged
ENSRNOG00000001854	Tmtc1	362465	118.2939065	1.282762914	0.215875141	4.17E-10	3.19E-09	60	53	74	196	165	189	upregulated
ENSRNOG00000028822	Bex3	117089	385.9814916	0.73670755	0.120971226	4.21E-10	3.22E-09	248	287	269	643	484	462	unchanged
ENSRNOG00000009663	Apex1	79116	856.7558189	0.579025322	0.094293167	4.24E-10	3.24E-09	618	647	647	1353	1028	991	unchanged
ENSRNOG00000015727	Loxl4	309380	118.8212017	1.323581723	0.223025837	4.24E-10	3.24E-09	59	75	51	178	211	166	upregulated
ENSRNOG00000000288	Scarf2	287949	885.7910577	0.627999437	0.102658391	4.36E-10	3.33E-09	660	644	628	1188	1135	1174	unchanged
ENSRNOG00000032048	Zfp462	362522	821.0131341	-0.61281389	0.100119016	4.37E-10	3.33E-09	964	914	904	788	710	607	unchanged
ENSRNOG00000037851	Spidr	498119	459.7522634	-0.765807918	0.12620367	4.43E-10	3.38E-09	552	607	472	415	384	302	unchanged
ENSRNOG00000001114	Wipi2	288498	861.0353468	-0.642685679	0.10523107	4.44E-10	3.39E-09	1029	941	970	786	752	636	unchanged
ENSRNOG00000015473	Phactr2	308291	193.7304557	-0.966145786	0.160929521	4.48E-10	3.41E-09	236	234	251	159	121	141	unchanged
ENSRNOG00000020027	Arhgef2	310635	3683.236383	-0.412250464	0.066705199	4.48E-10	3.41E-09	3904	4081	3792	3733	3315	3215	unchanged
ENSRNOG00000018969	Gpatch4	295228	129.5042564	1.243163748	0.209416422	4.51E-10	3.43E-09	66	61	82	197	207	191	upregulated
ENSRNOG00000006365	Asb15	500050	33.71695476	2.515858018	0.430041689	4.52E-10	3.44E-09	5	10	11	62	59	67	upregulated
ENSRNOG00000011803	Lrfn2	316205	19.06696272	-8.482696282	2.77056548	4.55E-10	3.46E-09	38	42	27	0	0	0	downregulated
ENSRNOG00000020803	Meox1	363684	54.44123188	-1.805819848	0.307913476	4.56E-10	3.47E-09	88	81	71	35	19	22	downregulated
ENSRNOG00000019924	Thop1	64517	356.0287569	0.735630299	0.121174712	4.68E-10	3.55E-09	235	264	242	517	469	467	unchanged
ENSRNOG00000000525	Pi16	294312	445.2411057	0.850687708	0.14107137	4.82E-10	3.66E-09	235	321	324	801	571	524	unchanged
ENSRNOG00000011841	Map2	25595	163.4020442	1.108058398	0.186076034	4.83E-10	3.66E-09	102	89	92	246	221	262	upregulated
ENSRNOG00000003694	Prox1	305066	65.08438789	-1.647170469	0.281229268	4.86E-10	3.68E-09	95	81	102	33	30	35	downregulated
ENSRNOG00000005378	Gna15	89788	437.0696971	0.840785566	0.139384017	4.86E-10	3.68E-09	235	305	327	750	598	503	unchanged
ENSRNOG00000023317	Colgalt1	290637	2969.880673	0.434209261	0.070434372	4.86E-10	3.68E-09	2352	2448	2248	4092	3669	3373	unchanged
ENSRNOG00000003069	Cd38	25668	1102.96195	0.546521037	0.08929653	5.10E-10	3.86E-09	843	820	830	1592	1295	1390	unchanged
ENSRNOG00000008297	Oser1	296346	903.8266058	-0.603262581	0.098918319	5.20E-10	3.94E-09	937	1129	1000	968	702	672	unchanged
ENSRNOG00000009205	Lmo4	362051	840.9285822	0.659902979	0.108525868	5.20E-10	3.94E-09	534	626	652	1396	1037	961	unchanged
ENSRNOG00000015840	Hsd17b4	79244	987.7618955	0.530226431	0.086648602	5.33E-10	4.03E-09	702	794	757	1480	1150	1193	unchanged
ENSRNOG00000016948	Nhlrc2	307986	554.8673567	-0.637200372	0.104880711	5.45E-10	4.12E-09	610	691	597	493	451	458	unchanged
ENSRNOG00000025053	Lrp1	299858	46772.56027	-0.559121757	0.091316526	5.46E-10	4.12E-09	55073	53904	47175	41134	42852	38052	unchanged
ENSRNOG00000019609	B4galt2	313536	207.8512661	0.933689502	0.1560396	5.47E-10	4.13E-09	132	122	139	343	286	268	unchanged
ENSRNOG00000005879	Maml2	689844	655.0025238	-0.593516168	0.097432658	5.47E-10	4.13E-09	739	799	675	638	536	520	unchanged
ENSRNOG00000009972	Rara	24705	736.7984601	-0.643753229	0.106013583	5.60E-10	4.22E-09	867	927	733	750	562	559	unchanged
ENSRNOG00000020714	Trpm4	171143	466.9586931	-0.78200786	0.12988321	5.67E-10	4.27E-09	546	642	477	388	326	390	unchanged
ENSRNOG00000048951	RT1-CE15	414789	869.1326961	-0.551651087	0.09047463	5.75E-10	4.33E-09	940	1013	945	820	769	694	unchanged
ENSRNOG00000009046	Phf13	313742	463.0793356	-0.653872981	0.107834317	5.75E-10	4.33E-09	526	548	516	446	376	345	unchanged
ENSRNOG00000014859	Rnf152	293561	98.7113933	-1.551954319	0.266113371	5.86E-10	4.41E-09	165	156	96	46	59	51	downregulated
ENSRNOG00000000697	Coro1c	501841	2310.803399	0.463972662	0.075798079	6.00E-10	4.51E-09	1728	1952	1743	3455	2579	2745	unchanged
ENSRNOG00000021735	Akr1c15	361267	103.8396178	1.583332324	0.271414681	6.09E-10	4.58E-09	61	49	30	242	132	148	upregulated
ENSRNOG00000030232	Hacd3	300783	706.5527741	0.628238262	0.10363527	6.24E-10	4.68E-09	483	510	549	1101	904	811	unchanged
ENSRNOG00000006304	Mdm2	314856	2197.451879	-0.537361701	0.088255695	6.26E-10	4.70E-09	2540	2631	2131	2073	1870	1860	unchanged
ENSRNOG00000012795	Cables1	307585	154.808401	1.128932772	0.191097497	6.51E-10	4.88E-09	76	101	90	308	208	191	upregulated
ENSRNOG00000015382	Arid5a	316327	471.1102735	-0.681098562	0.112942375	6.58E-10	4.94E-09	539	547	542	409	398	360	unchanged
ENSRNOG00000030285	Epha3	29210	79.54714629	1.662483711	0.286290787	6.61E-10	4.95E-09	25	29	48	125	137	133	upregulated
ENSRNOG00000009805	Wasf2	313024	1220.907653	-0.546279212	0.089948448	6.74E-10	5.05E-09	1333	1445	1288	1109	1101	997	unchanged
ENSRNOG00000013162	Zcchc12	313436	43.10057149	-2.220010345	0.384783339	6.86E-10	5.14E-09	86	52	62	23	13	11	downregulated
ENSRNOG00000004292	Sptssa	500651	310.0122146	0.913955234	0.15354413	6.92E-10	5.18E-09	166	214	214	557	352	430	unchanged
ENSRNOG00000059683	Mpp2	85275	68.47773516	-1.577444108	0.271128339	6.94E-10	5.19E-09	100	101	90	51	28	30	downregulated
ENSRNOG00000028856	Pknox2	680549	515.5537137	0.713581481	0.118633151	6.96E-10	5.20E-09	399	368	316	829	647	629	unchanged
ENSRNOG00000018118	Atad3a	298682	619.2047262	0.627246342	0.103784902	6.97E-10	5.21E-09	413	475	465	865	810	776	unchanged
ENSRNOG00000002959	Shroom4	317391	281.4261813	0.78671599	0.131337067	6.99E-10	5.22E-09	179	202	191	429	377	361	unchanged
ENSRNOG00000025350	Ppp1r13l	686781	442.6220069	-0.708890706	0.118096552	7.31E-10	5.46E-09	530	531	481	370	356	355	unchanged
ENSRNOG00000024578	Ttyh2	287803	714.8713898	-0.645820795	0.107254835	7.43E-10	5.55E-09	846	885	720	637	617	546	unchanged
ENSRNOG00000006965	Aff4	303132	5111.034247	-0.518150527	0.085436674	7.56E-10	5.64E-09	5609	5977	5296	4531	4459	4560	unchanged
ENSRNOG00000010523	Naa20	362228	1153.04057	-0.50834624	0.083775703	7.56E-10	5.64E-09	1192	1313	1291	1147	1016	928	unchanged
ENSRNOG00000015063	Dhodh	65156	342.0089886	-0.795990321	0.133277876	7.58E-10	5.64E-09	435	417	369	334	245	232	unchanged
ENSRNOG00000007862	Acat1	25014	540.7520363	0.629055375	0.104328075	7.61E-10	5.67E-09	357	429	396	805	698	647	unchanged
ENSRNOG00000013239	Tle4	25565	716.3047868	-0.618847985	0.10264531	7.62E-10	5.67E-09	736	901	802	633	583	607	unchanged
ENSRNOG00000013328	Rbpms	498642	641.1873483	-0.585385603	0.09692405	7.68E-10	5.72E-09	673	772	716	618	546	499	unchanged
ENSRNOG00000017783	Sfrp1	84402	495.4311575	0.78314149	0.1310734	7.75E-10	5.77E-09	345	335	328	908	579	590	unchanged
ENSRNOG00000010882	Sptlc1	361213	1185.476613	-0.504459824	0.083216539	7.87E-10	5.85E-09	1239	1354	1305	1149	992	1036	unchanged
ENSRNOG00000015977	Zfp609	363412	1581.572777	-0.574469598	0.095195598	7.93E-10	5.89E-09	1909	1809	1587	1484	1389	1240	unchanged
ENSRNOG00000000394	Srgn	56782	967.1500233	-2.026974484	0.354291285	8.01E-10	5.94E-09	1653	1544	1208	615	353	233	downregulated
ENSRNOG00000011311	Papss1	295443	982.8791362	0.514189119	0.084888384	8.10E-10	6.01E-09	734	797	726	1469	1147	1171	unchanged
ENSRNOG00000025459	Mars1	299851	2252.087063	0.437263024	0.07192969	8.21E-10	6.09E-09	1722	1855	1762	3320	2647	2519	unchanged
ENSRNOG00000014182	Tns1	301509	3080.087573	0.624769829	0.103769028	8.24E-10	6.11E-09	2205	2426	2112	3825	4034	4237	unchanged
ENSRNOG00000015133	Kmt2a	315606	1552.241774	-0.680172731	0.113597814	8.55E-10	6.34E-09	1777	1955	1643	1188	1383	1248	unchanged
ENSRNOG00000015560	Emsy	361607	666.082941	-0.649071337	0.108157957	8.58E-10	6.36E-09	770	820	697	678	550	460	unchanged
ENSRNOG00000022166	Ammecr1	501539	148.3697987	-1.116091089	0.190668063	8.60E-10	6.37E-09	181	215	178	95	114	88	downregulated
ENSRNOG00000015095	Spryd7	290303	465.0029167	-0.671701279	0.11209255	8.64E-10	6.39E-09	483	606	520	446	373	344	unchanged
ENSRNOG00000008749	Col5a1	85490	20840.43369	0.4446295	0.073275327	8.69E-10	6.43E-09	16667	16587	15944	27275	25919	24915	unchanged
ENSRNOG00000029966	Xrcc4	309995	212.6534388	-0.889038197	0.150200894	8.69E-10	6.43E-09	258	286	235	182	144	154	unchanged
ENSRNOG00000005041	Crip2	338401	529.7912027	0.631349624	0.10516826	8.93E-10	6.59E-09	378	424	355	807	637	666	unchanged
ENSRNOG00000018484	Plk3	58936	534.1219445	-0.749324611	0.125798661	8.93E-10	6.59E-09	582	637	662	409	453	414	unchanged
ENSRNOG00000054891	Cnot6	287249	1606.442093	-0.511549925	0.084708642	9.02E-10	6.66E-09	1778	1866	1652	1631	1448	1228	unchanged
ENSRNOG00000013170	Il13ra1	252963	1052.741833	-0.617330861	0.102878569	9.05E-10	6.68E-09	1229	1293	1058	904	886	886	unchanged
ENSRNOG00000017671	Rasa3	29372	2473.759932	-0.572364116	0.095159415	9.12E-10	6.72E-09	2785	3058	2468	2162	2241	2010	unchanged
ENSRNOG00000057814	Nsdhl	309262	876.4850611	0.765997311	0.12880778	9.26E-10	6.82E-09	478	624	696	1220	1191	1185	unchanged
ENSRNOG00000018009	Rab8b	266688	3848.040502	-0.433286944	0.071519498	9.27E-10	6.83E-09	4190	4391	3810	3856	3413	3358	unchanged
ENSRNOG00000026965	Tmem140	362334	624.82864	-0.79779899	0.134426847	9.29E-10	6.84E-09	611	812	812	507	425	532	unchanged
ENSRNOG00000001210	Pwp2	690297	488.5553463	0.744364871	0.124989541	9.33E-10	6.86E-09	334	343	334	665	617	708	unchanged
ENSRNOG00000001817	Tm7sf3	297725	948.2009641	0.617621955	0.102988478	9.37E-10	6.89E-09	691	718	670	1259	1179	1293	unchanged
ENSRNOG00000061050	Mboat2	313997	120.286016	-1.352059385	0.233460751	9.52E-10	7.00E-09	197	167	125	95	56	65	downregulated
ENSRNOG00000013953	Ntrk1	59109	26.18520645	-3.19286139	0.558965098	9.54E-10	7.01E-09	43	66	26	5	3	7	downregulated
[truncated: 17,819 more rows]
